# Supplementary material for: Differential gene retention as an evolutionary mechanism to generate biodiversity and adaptation in yeasts
Source: Sci Rep. 2015 Jun 25;5:11571. doi: 10.1038/srep11571 (PMC4479816; doi:10.1038/srep11571)
Supplement: Supplementary Information [file srep11571-s2.xls]

## Sheet: GECA_
Gene name	Annotation (protein size in aa)	Coordonates
Protein coding genes
GECA01s00065g	similar to Saccharomyces cerevisiae YNR018W AIM38 Putative protein of unknown function (209)	r:22410-23036
GECA01s00076g	conserved hypothetical protein (306)	f:24267-25184
GECA01s00098g	NUKM subunit of mitochondrial NADH:ubiquinone oxidoreductase (complex I), putative (205)	f:25868-26551
GECA01s00109g	conserved hypothetical protein. Putative transcription factor (719)	f:27079-29305
GECA01s00142g	similar to Saccharomyces cerevisiae YCR008W SAT4 Ser/Thr protein kinase involved in salt tolerance (565)	r:31492-33186
GECA01s00169g	similar to Yarrowia lipolytica YALI0E18722p [Yarrowia lipolytica CLIB122], partial (355)	r:36634-37698
GECA01s00197g	similar to Saccharomyces cerevisiae YDR352W YPQ2 Putative vacuolar membrane transporter for cationic amino acids (416)	f:44146-45393
GECA01s00219g	Hypothetical protein, no similarity (214)	f:63220-63861
GECA01s00274g	similar to Saccharomyces cerevisiae YLR009W RPL24 Essential protein with similarity to Rpl24Ap and Rpl24Bp (191)	r:80433-81084
GECA01s00285g	similar to Saccharomyces cerevisiae YNL328C MDJ2 Constituent of the mitochondrial import motor associated with the presequence translocase (126)	f:81379-81860
GECA01s00296g	similar to Saccharomyces cerevisiae YGR173W RBG2 Protein with a role in translation (370)	r:81940-83049
GECA01s00307g	similar to Saccharomyces cerevisiae YOR184W SER1 3-phosphoserine aminotransferase (387)	f:83399-84559
GECA01s00318g	similar to Saccharomyces cerevisiae YBR294W SUL1 High affinity sulfate permease of the SulP anion transporter family (780)	r:86359-88698
GECA01s00340g	similar to Saccharomyces cerevisiae YJR132W NMD5 Karyopherin (1003)	f:91248-94256
GECA01s00351g	similar to Saccharomyces cerevisiae YDR398W UTP5 Subunit of U3-containing Small Subunit (SSU) processome complex involved in production of 18S rRNA and assembly of small ribosomal subunit (601)	f:94534-96336
GECA01s00367g	conserved hypothetical protein (206)	r:96419-97036
GECA01s00384g	similar to Saccharomyces cerevisiae YLR206W ENT2 Epsin-like protein required for endocytosis and actin patch assembly and functionally redundant with Ent1p (557)	f:97355-99187
GECA01s00395g	Hypothetical protein, no similarity (370)	r:101080-102189
GECA01s00406g	hypothetical protein, no similarity (183)	r:102716-103264
GECA01s00428g	similar to Saccharomyces cerevisiae YGR027C RPS25A Protein component of the small (40S) ribosomal subunit (108)	r:106057-106440
GECA01s00439g	similar to Saccharomyces cerevisiae YJL041W NSP1 FG-nucleoporin component of central core of the nuclear pore complex (NPC) (849)	f:107025-109571
GECA01s00450g	similar to Saccharomyces cerevisiae YLR295C ATP14 Subunit h of the F0 sector of mitochondrial F1F0 ATP synthase (119)	r:110425-111467
GECA01s00461g	similar to Saccharomyces cerevisiae YNL108C YNL108C Putative protein of unknown function with similarity to Tfc7p and prokaryotic phosphotransfer enzymes (337)	r:114100-115110
GECA01s00472g	conserved hypothetical protein (168)	r:115494-115997
GECA01s00494g	similar to Saccharomyces cerevisiae YOR227W HER1 Protein of unknown function required for proliferation or remodeling of the ER (1131)	f:120251-123731
GECA01s00516g	similar to Saccharomyces cerevisiae YJR084W CSN12 Protein that forms a complex with Thp3p (531)	r:126294-127886
GECA01s00527g	similar to Saccharomyces cerevisiae YJL138C TIF2 Translation initiation factor eIF4A (398)	r:128218-129511
GECA01s00538g	conserved hypothetical protein. Putative succinyl-CoA:3-ketoacid-coenzyme A transferase (505)	r:130112-131626
GECA01s00549g	similar to Saccharomyces cerevisiae YBR111W-A SUS1 Protein involved in mRNA export coupled transcription activation and elongation (98)	f:133218-133658
GECA01s00560g	similar to Saccharomyces cerevisiae YLR128W DCN1 Scaffold-type E3 ligase required for cullin neddylation and ubiquitin ligase activation (250)	f:133764-134619
GECA01s00571g	similar to Saccharomyces cerevisiae YLR240W VPS34 Phosphatidylinositol 3-kinase responsible for the synthesis of phosphatidylinositol 3-phosphate (911)	f:134729-137538
GECA01s00593g	conserved hypothetical protein (290)	f:139733-140602
GECA01s00609g	conserved hypothetical protein (255)	r:141276-142040
GECA01s00615g	similar to Saccharomyces cerevisiae YDR356W SPC110 Inner plaque spindle pole body (SPB) component, ortholog of human kendrin (1155)	f:149428-152892
GECA01s00670g	similar to Saccharomyces cerevisiae YOR008C SLG1 Sensor-transducer of the stress-activated PKC1-MPK1 kinase pathway (364)	f:159511-160602
GECA01s00703g	similar to Saccharomyces cerevisiae YMR186W HSC82 Cytoplasmic chaperone of the Hsp90 family (697)	r:162530-164620
GECA01s00714g	hypothetical protein, no similarity (256)	f:166642-167409
GECA01s00725g	similar to Saccharomyces cerevisiae YMR231W PEP5 Component of CORVET tethering complex (980)	r:168683-171670
GECA01s00741g	similar to Saccharomyces cerevisiae YOR156C NFI1 SUMO E3 ligase (576)	f:172827-174554
GECA01s00747g	similar to Saccharomyces cerevisiae YDR410C STE14 Farnesyl cysteine-carboxyl methyltransferase (262)	r:174791-175576
GECA01s00758g	similar to Saccharomyces cerevisiae YOR115C TRS33 One of 10 subunits of the transport protein particle (TRAPP) complex of the cis-Golgi (179)	f:175774-176422
GECA01s00769g	similar to Saccharomyces cerevisiae YNL099C OCA1 Putative protein tyrosine phosphatase (213)	r:176528-177166
GECA01s00780g	similar to Saccharomyces cerevisiae YOR103C OST2 oligosaccharyltransferase epsilon subunit (149)	f:177636-178175
GECA01s00791g	similar to Saccharomyces cerevisiae YNL097C PHO23 Probable component of the Rpd3 histone deacetylase complex, involved in transcriptional regulation of PHO5 (535)	r:178271-179875
GECA01s00802g	Hypothetical protein, no similarity (206)	f:180853-181767
GECA01s00813g	similar to Saccharomyces cerevisiae YCL024W KCC4 Protein kinase of the bud neck involved in the septin checkpoint (961)	r:184472-187354
GECA01s00824g	similar to Saccharomyces cerevisiae YPR111W YPK1 Ser/Thr kinase involved in late nuclear division (551)	f:187986-189638
GECA01s00835g	Hypothetical protein, no similarity (213)	f:189859-190720
GECA01s00857g	Hypothetical protein, no similarity (311)	r:191152-192084
GECA01s00868g	similar to Saccharomyces cerevisiae YPL002C SNF8 Component of the ESCRT-II complex (251)	r:193514-194266
GECA01s00884g	hypothetical protein, no similarity (68)	f:195163-195366
GECA01s00912g	similar to Saccharomyces cerevisiae YBR084W MIS1 Mitochondrial C1-tetrahydrofolate synthase (978)	r:197727-200721
GECA01s00923g	Hypothetical protein, no similarity (317)	f:201440-202390
GECA01s00934g	similar to Saccharomyces cerevisiae YKR095W-A PCC1 Component of the EKC/KEOPS protein complex (88)	f:202568-202894
GECA01s00945g	conserved hypothetical protein (685)	f:203368-205422
GECA01s00956g	similar to Saccharomyces cerevisiae YNL067W RPL9B Protein component of the large (60S) ribosomal subunit (190)	r:206642-207211
GECA01s00989g	similar to Saccharomyces cerevisiae YOR388C FDH1 NAD(+)-dependent formate dehydrogenase (363)	f:211373-212461
GECA01s01005g	conserved hypothetical protein (580)	r:214030-215769
GECA01s01011g	similar to Saccharomyces cerevisiae YLL028W TPO1 Polyamine transporter that recognizes spermine, putrescine, and spermidine (574)	r:217831-219552
GECA01s01055g	similar to Saccharomyces cerevisiae YDR541C Putative dihydrokaempferol 4-reductase (353)	f:229481-230539
GECA01s01088g	Hypothetical protein, no similarity (337)	f:234098-235108
GECA01s01099g	similar to Saccharomyces cerevisiae YLR399C BDF1 Protein involved in transcription initiation at TATA-containing promoters (782)	r:235423-237768
GECA01s01110g	Hypothetical protein, no similarity (441)	r:238883-240205
GECA01s01121g	similar to Saccharomyces cerevisiae YLR177W Putative protein of unknown function (694)	r:241080-243161
GECA01s01132g	similar to Saccharomyces cerevisiae YDR347W MRP1 Mitochondrial ribosomal protein of the small subunit (304)	r:243660-244571
GECA01s01143g	conserved hypothetical protein. Putative U2 snRNP auxiliary factor (579)	r:244822-246633
GECA01s01154g	similar to Saccharomyces cerevisiae YJL130C URA2 Bifunctional carbamoylphosphate synthetase (CPSase)-aspartate transcarbamylase (ATCase) (2223)	r:246969-253637
GECA01s01198g	conserved hypothetical protein. Putative transporter (543)	f:257374-259002
GECA01s01209g	conserved hypothetical protein. Putative short-chain dehydrogenases/reductase (357)	f:259703-260773
GECA01s01253g	similar to Saccharomyces cerevisiae YGL157W ARI1 NADPH-dependent aldehyde reductase (353)	f:268543-269601
GECA01s01275g	similar to Saccharomyces cerevisiae YDR001C NTH1 Neutral trehalase (696)	f:275597-277684
GECA01s01286g	similar to Saccharomyces cerevisiae YGL173C XRN1 Evolutionarily-conserved 5'-3' exonuclease component of cytoplasmic processing (P) bodies involved in mRNA decay (1555)	f:278059-282858
GECA01s01297g	Hypothetical protein, no similarity (347)	f:283249-284289
GECA01s01319g	conserved hypothetical protein (545)	f:286721-288355
GECA01s01330g	conserved hypothetical protein. Putative vacuolar import and degradation protein Vid28 (733)	r:288487-290762
GECA01s01341g	similar to Saccharomyces cerevisiae YDR155C CPR1 Cytoplasmic peptidyl-prolyl cis-trans isomerase (cyclophilin) (162)	r:293126-293806
GECA01s01363g	Hypothetical protein, no similarity (214)	f:294667-295308
GECA01s01374g	similar to Saccharomyces cerevisiae YOL149W DCP1 Subunit of the Dcp1p-Dcp2p decapping enzyme complex (219)	r:295648-296304
GECA01s01385g	similar to Saccharomyces cerevisiae YLR109W AHP1 Thiol-specific peroxiredoxin (185)	r:296511-297209
GECA01s01396g	similar to Saccharomyces cerevisiae YOL114C Putative protein of unknown function with similarity to human ICT1 and prokaryotic factors that may function in translation termination (223)	f:297630-298653
GECA01s01407g	similar to Saccharomyces cerevisiae YDR062W LCB2 Component of serine palmitoyltransferase (583)	r:298830-300578
GECA01s01418g	similar to Saccharomyces cerevisiae YGL157W ARI1 NADPH-dependent aldehyde reductase (353)	r:303176-304234
GECA01s01429g	similar to Saccharomyces cerevisiae YGL157W ARI1 NADPH-dependent aldehyde reductase (353)	r:305941-306999
GECA01s01440g	similar to Saccharomyces cerevisiae YGL157W ARI1 NADPH-dependent aldehyde reductase (353)	r:309606-310664
GECA01s01462g	similar to Saccharomyces cerevisiae YGL157W ARI1 NADPH-dependent aldehyde reductase (353)	r:315016-316074
GECA01s01484g	similar to Saccharomyces cerevisiae YGL145W TIP20 Peripheral membrane protein required for fusion of COPI vesicles with the ER (767)	f:319208-321593
GECA01s01495g	similar to Saccharomyces cerevisiae YGL144C ROG1 Protein with putative serine active lipase domain (1015)	r:321931-324975
GECA01s01506g	conserved hypothetical protein (561)	r:329240-330922
GECA01s01517g	conserved hypothetical protein (1495)	r:331423-335907
GECA01s01528g	similar to Saccharomyces cerevisiae YGL240W DOC1 Processivity factor required for the ubiquitination activity of the anaphase promoting complex (APC) (243)	f:336310-337206
GECA01s01539g	similar to Saccharomyces cerevisiae YGL238W CSE1 Nuclear envelope protein that mediates the nuclear export of importin alpha (Srp1p) (963)	f:337447-340450
GECA01s01550g	similar to Saccharomyces cerevisiae YLR003C CMS1 Subunit of U3-containing 90S preribosome processome complex involved in production of 18S rRNA and assembly of small ribosomal subunit (293)	r:340577-341565
GECA01s01561g	conserved hypothetical protein (177)	r:341935-342533
GECA01s01572g	similar to Saccharomyces cerevisiae YDL122W UBP1 Ubiquitin-specific protease that removes ubiquitin from ubiquitinated proteins (573)	f:343142-344860
GECA01s01605g	similar to Saccharomyces cerevisiae YPL232W SSO1 Plasma membrane t-SNARE involved in fusion of secretory vesicles at the plasma membrane and in vesicle fusion during sporulation (303)	r:346634-347709
GECA01s01627g	similar to Saccharomyces cerevisiae YPL231W FAS2 Alpha subunit of fatty acid synthetase (1858)	f:348857-354508
GECA01s01649g	similar to Saccharomyces cerevisiae YFL031W HAC1 Basic leucine zipper (bZIP) transcription factor (ATF/CREB1 homolog) that regulates the unfolded protein response (280)	f:356552-357391
GECA01s01660g	similar to Saccharomyces cerevisiae YNL104C LEU4 Alpha-isopropylmalate synthase (2-isopropylmalate synthase) (589)	r:359303-361069
GECA01s01704g	similar to Saccharomyces cerevisiae YJR115W Putative protein of unknown function (198)	f:367660-368253
GECA01s01726g	similar to Saccharomyces cerevisiae YPL187W (ohnolog of YGL089C) MF(ALPHA)1 Mating pheromone alpha-factor (149)	f:375190-375636
GECA01s01737g	similar to Saccharomyces cerevisiae YCR028C-A RIM1 Single-stranded DNA-binding protein essential for mitochondrial genome maintenance (141)	f:377221-377730
GECA01s01748g	similar to Saccharomyces cerevisiae YKL178C STE3 Receptor for a factor pheromone (458)	r:378365-379738
GECA01s01770g	conserved hypothetical protein. Putative Ab-hydrolase (382)	r:380155-381550
GECA01s01781g	similar to Yarrowia lipolytica YALI0E18216p [Yarrowia lipolytica CLIB 122] (252)	r:390196-391101
GECA01s01792g	similar to Saccharomyces cerevisiae YJR075W HOC1 Alpha-1,6-mannosyltransferase involved in cell wall mannan biosynthesis (386)	f:397703-398860
GECA01s01803g	similar to Saccharomyces cerevisiae YPL067C Putative protein of unknown function (240)	f:399229-399948
GECA01s01814g	Hypothetical protein, no similarity (375)	r:400136-401260
GECA01s01825g	Hypothetical protein, no similarity (234)	r:401984-402685
GECA01s01836g	similar to Saccharomyces cerevisiae YOL138C RTC1 Subunit of the SEA (Seh1-associated) complex (1068)	r:402940-406196
GECA01s01847g	similar to Saccharomyces cerevisiae YDR489W SLD5 Subunit of the GINS complex (267)	r:406351-407303
GECA01s01863g	similar to Saccharomyces cerevisiae YDR488C PAC11 Dynein intermediate chain (659)	f:407563-409617
GECA01s01869g	similar to Saccharomyces cerevisiae YGL157W ARI1 NADPH-dependent aldehyde reductase (353)	r:411343-412401
GECA01s01891g	similar to Saccharomyces cerevisiae YDL003W MCD1 Essential subunit of the cohesin complex required for sister chromatid cohesion in mitosis and meiosis (590)	r:417432-419201
GECA01s01902g	conserved hypothetical protein. Putative transcription factor (1034)	r:419901-423113
GECA01s01913g	similar to Saccharomyces cerevisiae YBR002C RER2 Cis-prenyltransferase involved in dolichol synthesis (299)	f:428669-429671
GECA01s01957g	Hypothetical protein, no similarity (348)	f:436306-437349
GECA01s02001g	conserved hypothetical protein. Putative proteasome component (PCI) domain (415)	f:451222-452466
GECA01s02017g	similar to Saccharomyces cerevisiae YOR063W RPL3 Protein component of the large (60S) ribosomal subunit, partial (176)	f:452971-453498
GECA01s02045g	similar to Saccharomyces cerevisiae YPL131W RPL5 Protein component of the large (60S) ribosomal subunit with similarity to E. coli L18 and rat L5 ribosomal proteins (295)	f:459548-460432
GECA01s02067g	similar to Saccharomyces cerevisiae YPR145W ASN1 Asparagine synthetase (562)	r:463404-465089
GECA01s02078g	similar to Saccharomyces cerevisiae YPL260W Uncharacterized ORF, putative substrate of cAMP-dependent protein kinase (PKA) (426)	r:465569-466846
GECA01s02100g	conserved hypothetical protein. Putative cysteine dioxygenase (248)	f:472054-472797
GECA01s02111g	similar to Saccharomyces cerevisiae YFL016C MDJ1 Co-chaperone that stimulates the ATPase activity of the HSP70 protein Ssc1p (506)	r:473368-474885
GECA01s02122g	similar to Saccharomyces cerevisiae YGL178W MPT5 Member of the Puf family of RNA-binding proteins (790)	f:476740-479109
GECA01s02133g	similar to Saccharomyces cerevisiae YNR029C Putative protein of unknown function (587)	f:480207-481967
GECA01s02155g	similar to Saccharomyces cerevisiae YJR153W PGU1 Endo-polygalacturonase (369)	r:484682-485788
GECA01s02188g	similar to Saccharomyces cerevisiae YNL227C JJJ1 Co-chaperone that stimulates the ATPase activity of Ssa1p (603)	f:493759-495567
GECA01s02199g	similar to Saccharomyces cerevisiae YMR300C ADE4 Phosphoribosylpyrophosphate amidotransferase (526)	r:496071-497844
GECA01s02221g	Hypothetical protein, no similarity (459)	f:500332-501708
GECA01s02232g	similar to Saccharomyces cerevisiae YGR222W PET54 Mitochondrial inner membrane protein that binds to the 5' UTR of the COX3 mRNA to activate its translation (295)	r:501799-502683
GECA01s02243g	similar to Saccharomyces cerevisiae YGR276C RNH70 3'-5' exoribonuclease (620)	f:502921-504780
GECA01s02254g	conserved hypothetical protein (384)	r:504822-505973
GECA01s02265g	similar to Saccharomyces cerevisiae YIR034C LYS1 Saccharopine dehydrogenase (NAD+, L-lysine-forming) (369)	f:506461-507567
GECA01s02276g	similar to Saccharomyces cerevisiae YLR100W ERG27 3-keto sterol reductase (388)	f:507828-509109
GECA01s02287g	similar to Saccharomyces cerevisiae YOL078W AVO1 Component of a membrane-bound complex containing the Tor2p kinase and other proteins (920)	r:509248-512070
GECA01s02303g	similar to Saccharomyces cerevisiae YOL077W-A ATP19 Subunit k of the mitochondrial F1F0 ATP synthase (68)	f:512405-512835
GECA01s02309g	similar to Saccharomyces cerevisiae YOL077C BRX1 Nucleolar protein (293)	r:513049-513927
GECA01s02320g	similar to Saccharomyces cerevisiae YPL135W ISU1 Conserved protein of the mitochondrial matrix (176)	r:514465-514992
GECA01s02331g	conserved hypothetical protein. Putative dynein light intermediate chain (685)	r:515708-517762
GECA01s02342g	similar to Saccharomyces cerevisiae YBL020W RFT1 Essential integral membrane protein (798)	r:517972-520365
GECA01s02353g	similar to Saccharomyces cerevisiae YDR301W CFT1 RNA-binding subunit of the mRNA cleavage and polyadenylation factor (1359)	r:520742-524877
GECA01s02364g	similar to Saccharomyces cerevisiae YBL061C SKT5 Activator of Chs3p (chitin synthase III) (909)	f:527635-530361
GECA01s02380g	similar to Saccharomyces cerevisiae YBR101C FES1 Hsp70 (Ssa1p) nucleotide exchange factor (289)	f:530674-531540
GECA01s02386g	conserved hypothetical protein (372)	r:531685-532800
GECA01s02397g	similar to Saccharomyces cerevisiae YML032C RAD52 Protein that stimulates strand exchange by facilitating Rad51p binding to single-stranded DNA (615)	f:533413-535257
GECA01s02402g	conserved hypothetical protein. Possible SUMO ligase (369)	r:535499-536605
GECA01s02419g	similar to Saccharomyces cerevisiae YDL066W IDP1 Mitochondrial NADP-specific isocitrate dehydrogenase (440)	f:537469-538788
GECA01s02430g	similar to Saccharomyces cerevisiae YLR149C Putative protein of unknown function (621)	f:539218-541080
GECA01s02441g	similar to Saccharomyces cerevisiae YLR229C CDC42 Small rho-like GTPase (192)	r:542468-543239
GECA01s02463g	Hypothetical protein, no similarity (596)	f:546121-547908
GECA01s02474g	similar to Saccharomyces cerevisiae YGL125W MET13 Major isozyme of methylenetetrahydrofolate reductase (595)	r:548088-549872
GECA01s02496g	similar to Saccharomyces cerevisiae YKR021W ALY1 Alpha arrestin that controls nutrient-mediated intracellular sorting of permease Gap1p (894)	f:550479-553160
GECA01s02507g	conserved hypothetical protein. Putative isopenicillin N-CoA epimerase (460)	r:553482-554861
GECA01s02518g	conserved hypothetical protein. Putative Zinc finger, RING-type domain protein (183)	f:557864-558412
GECA01s02529g	similar to Saccharomyces cerevisiae YKL077W Putative protein of unknown function (384)	r:558814-559965
GECA01s02540g	similar to Saccharomyces cerevisiae YKR016W FCJ1 Mitochondrial inner membrane protein involved in formation and molecular structure of crista junctions (557)	f:564178-565974
GECA01s02551g	similar to Yarrowia lipolytica YALI0F07777p [Yarrowia lipolytica CLIB122] (461)	f:566507-567888
GECA01s02562g	similar to Saccharomyces cerevisiae YDR330W UBX5 UBX (ubiquitin regulatory X) domain-containing protein that interacts with Cdc48p (528)	f:569077-570660
GECA01s02573g	conserved hypothetical protein. Putative metal ion transporter (823)	r:571041-573509
GECA01s02595g	similar to Saccharomyces cerevisiae YDR331W GPI8 ER membrane glycoprotein subunit of the glycosylphosphatidylinositol transamidase complex that adds glycosylphosphatidylinositol (GPI)anchors to newly (408)	f:574197-575560
GECA01s02617g	similar to Saccharomyces cerevisiae YGL157W ARI1 NADPH-dependent aldehyde reductase (353)	f:578999-580057
GECA01s02683g	similar to Saccharomyces cerevisiae YHR082C KSP1 Ser/thr protein kinase (390)	r:590556-591725
GECA01s02694g	similar to Fusarium oxysporum FOXB_12831 hypothetical protein [Fusarium oxysporum Fo5176] (224)	f:592869-593540
GECA01s02749g	Hypothetical protein, no similarity (1204)	r:603396-607007
GECA01s02760g	similar to Saccharomyces cerevisiae YPL154C PEP4 Vacuolar aspartyl protease (proteinase A) (398)	f:607563-608975
GECA01s02771g	similar to Saccharomyces cerevisiae YIL138C TPM2 Minor isoform of tropomyosin (162)	r:609452-610117
GECA01s02793g	similar to Saccharomyces cerevisiae YPL155C KIP2 Kinesin-related motor protein involved in mitotic spindle positioning (686)	f:611922-613979
GECA01s02837g	similar to Saccharomyces cerevisiae YOR003W YSP3 Putative precursor to the subtilisin-like protease III (476)	f:620182-621609
GECA01s02848g	similar to Saccharomyces cerevisiae YDL236W PHO13 Alkaline phosphatase specific for p-nitrophenyl phosphate (308)	r:621997-622920
GECA01s02859g	NB6M subunit of mitochondrial NADH:ubiquinone oxidoreductase (complex I), putative (127)	r:623729-624181
GECA01s02870g	similar to Saccharomyces cerevisiae YLR318W EST2 Reverse transcriptase subunit of the telomerase holoenzyme (1161)	f:626577-630114
GECA01s02881g	similar to Saccharomyces cerevisiae YLR321C SFH1 Component of the RSC chromatin remodeling complex (367)	r:630195-631295
GECA01s02914g	similar to Saccharomyces cerevisiae YPL110C GDE1 Glycerophosphocholine (GroPCho) phosphodiesterase (804)	r:633571-635982
GECA01s02925g	similar to Saccharomyces cerevisiae YPL109C Putative protein of unknown function (665)	r:637254-639585
GECA01s02936g	similar to Saccharomyces cerevisiae YDR256C CTA1 Catalase A (482)	r:640253-641698
GECA01s02947g	similar to Saccharomyces cerevisiae YBR164C ARL1 Soluble GTPase with a role in regulation of membrane traffic (184)	r:644188-644964
GECA01s02958g	conserved hypothetical protein. Putative pyridine nucleotide-disulphide oxidoreductase (560)	r:645433-647112
GECA01s02991g	similar to Saccharomyces cerevisiae YOR127W RGA1 GTPase-activating protein for the polarity-establishment protein Cdc42p (994)	f:658549-661720
GECA01s03002g	conserved hypothetical protein. Putative DASH complex subunit ask1 (642)	r:661862-663787
GECA01s03013g	similar to Saccharomyces cerevisiae YML042W CAT2 Carnitine acetyl-CoA transferase present in both mitochondria and peroxisomes (608)	r:664365-666188
GECA01s03024g	hypothetical protein, no similarity (469)	r:667285-668691
GECA01s03035g	similar to Saccharomyces cerevisiae YNL121C TOM70 Component of the TOM (translocase of outer membrane) complex responsible for recognition and initial import steps for all mitochondrially directed pro (596)	f:669406-671193
GECA01s03046g	conserved hypothetical protein. Putative enoyl-CoA hydratase, mitochondrial precursor (282)	f:671564-672460
GECA01s03057g	Conserved hypothetical protein (798)	f:672681-675127
GECA01s03068g	similar to Saccharomyces cerevisiae YDR519W FPR2 Membrane-bound peptidyl-prolyl cis-trans isomerase (PPIase) (110)	f:675446-675856
GECA01s03079g	similar to Saccharomyces cerevisiae YNL061W NOP2 Probable RNA m(5)C methyltransferase (651)	r:676211-678163
GECA01s03090g	similar to Saccharomyces cerevisiae YNL062C GCD10 Subunit of tRNA (1-methyladenosine) methyltransferase with Gcd14p (466)	f:678389-679786
GECA01s03101g	conserved hypothetical protein. Putative serine/threonine protein kinase (648)	f:680502-682445
GECA01s03112g	conserved hypothetical protein. Putative enoyl-CoA hydratase/isomerase family protein (272)	r:682605-683420
GECA01s03123g	similar to Saccharomyces cerevisiae YPL198W RPL7B Protein component of the large (60S) ribosomal subunit (252)	r:683728-684483
GECA01s03156g	similar to Saccharomyces cerevisiae YHR063C PAN5 2-dehydropantoate 2-reductase (349)	f:687105-688151
GECA01s03167g	similar to Saccharomyces cerevisiae YDR196C CAB5 Probable dephospho-CoA kinase (DPCK) that catalyzes the last step in coenzyme A biosynthesis (235)	r:688216-688920
GECA01s03178g	similar to Saccharomyces cerevisiae YDR198C RKM2 Ribosomal protein lysine methyltransferase (376)	r:689212-690399
GECA01s03189g	similar to Saccharomyces cerevisiae YLR239C LIP2 Lipoyl ligase (284)	f:690576-691427
GECA01s03205g	similar to Saccharomyces cerevisiae YDR200C VPS64 Protein required for cytoplasm to vacuole targeting of proteins (503)	r:691505-693013
GECA01s03211g	similar to Saccharomyces cerevisiae YLR201C COQ9 Protein required for ubiquinone (coenzyme Q) biosynthesis and respiratory growth (254)	f:693379-694140
GECA01s03222g	conserved hypothetical protein (287)	r:694188-695168
GECA01s03233g	similar to Saccharomyces cerevisiae YDR204W COQ4 Protein with a role in ubiquinone (Coenzyme Q) biosynthesis (255)	f:695355-696119
GECA01s03255g	hypothetical protein, no similarity (226)	f:697255-697932
GECA01s03288g	similar to Saccharomyces cerevisiae YPR184W GDB1 Glycogen debranching enzyme containing glucanotranferase and alpha-1,6-amyloglucosidase activities (1567)	r:700515-705274
GECA01s03332g	conserved hypothetical protein. Putative transcription factor (478)	r:708634-710067
GECA01s03354g	similar to Saccharomyces cerevisiae YHR094C HXT1 Low-affinity glucose transporter of the major facilitator superfamily (553)	r:715914-717572
GECA01s03453g	hypothetical protein, no similarity (207)	r:738462-739082
GECA01s03519g	similar to Saccharomyces cerevisiae YPL087W YDC1 Alkaline dihydroceramidase (293)	r:744107-744985
GECA01s03530g	similar to Saccharomyces cerevisiae YNL267W PIK1 Phosphatidylinositol 4-kinase (888)	f:746268-748985
GECA01s03541g	conserved hypothetical protein. Putative cyclin (332)	r:751692-752687
GECA01s03585g	similar to Saccharomyces cerevisiae YGR082W TOM20 Component of the TOM (translocase of outer membrane) complex responsible for recognition and initial import steps for all mitochondrially directed pro (192)	r:756527-757162
GECA01s03596g	similar to Saccharomyces cerevisiae YDR345C HXT3 Low affinity glucose transporter of the major facilitator superfamily (560)	f:759711-761390
GECA01s03618g	similar to Saccharomyces cerevisiae YBR072W HSP26 Small heat shock protein (sHSP) with chaperone activity (183)	f:765389-765937
GECA01s03629g	similar to Saccharomyces cerevisiae YPR098C Protein of unknown function (171)	f:766282-766794
GECA01s03651g	similar to Saccharomyces cerevisiae YJR117W STE24 Highly conserved zinc metalloprotease that functions in two steps of a-factor maturation (449)	f:770350-771831
GECA01s03662g	similar to Saccharomyces cerevisiae YGR149W Putative protein of unknown function (463)	r:772192-773642
GECA01s03684g	similar to Saccharomyces cerevisiae YBR198C TAF5 Subunit (90 kDa) of TFIID and SAGA complexes (740)	f:775221-777440
GECA01s03695g	hypothetical protein, no similarity (728)	r:777737-779920
GECA01s03717g	similar to Saccharomyces cerevisiae YJL060W BNA3 Kynurenine aminotransferase (428)	f:781113-782396
GECA01s03722g	hypothetical protein, no similarity (192)	f:782737-783312
GECA01s03739g	similar to Saccharomyces cerevisiae YNR026C SEC12 Guanine nucleotide exchange factor (GEF) (463)	f:783643-785031
GECA01s03755g	hypothetical protein, no similarity (211)	f:787394-788026
GECA01s03783g	hypothetical protein, no similarity (130)	r:792555-792944
GECA01s03805g	similar to Saccharomyces cerevisiae YNL065W AQR1 Plasma membrane multidrug transporter of the major facilitator superfamily (533)	f:794206-795804
GECA01s03849g	similar to Saccharomyces cerevisiae YEL029C BUD16 Putative pyridoxal kinase (327)	r:799915-800895
GECA01s03860g	similar to Saccharomyces cerevisiae YKL020C SPT23 ER membrane protein involved in regulation of OLE1 transcription (911)	r:801174-803906
GECA01s03882g	similar to Saccharomyces cerevisiae YCR068W ATG15 Lipase required for intravacuolar lysis of autophagic bodies and Cvt bodies (522)	f:804659-806224
GECA01s03893g	similar to Saccharomyces cerevisiae YBR281C DUG2 Probable di- and tri-peptidase (947)	f:806554-809394
GECA01s03904g	similar to Saccharomyces cerevisiae YFR015C GSY1 Glycogen synthase with similarity to Gsy2p (700)	r:809888-811987
GECA01s03915g	similar to Saccharomyces cerevisiae YLR268W SEC22 R-SNARE protein (216)	r:812264-812911
GECA01s03926g	similar to Saccharomyces cerevisiae YNL249C MPA43 Putative protein of unknown function (577)	f:813989-815719
GECA01s03937g	similar to Saccharomyces cerevisiae YNL247W Cysteinyl-tRNA synthetase (749)	f:816095-818341
GECA01s03948g	similar to Saccharomyces cerevisiae YLR084C RAX2 N-glycosylated protein involved in the maintenance of bud site selection during bipolar budding (1225)	f:818813-822487
GECA01s03959g	similar to Saccharomyces cerevisiae YBR040W FIG1 Integral membrane protein required for efficient mating (261)	f:826262-827044
GECA01s03970g	similar to Saccharomyces cerevisiae YOL013C HRD1 Ubiquitin-protein ligase required for endoplasmic reticulum-associated degradation (ERAD) of misfolded proteins (592)	f:827316-829091
GECA01s03981g	similar to Saccharomyces cerevisiae YML043C RRN11 Component of the core factor (CF) rDNA transcription factor complex (512)	r:829154-830689
GECA01s04019g	hypothetical protein, no similarity (255)	f:835891-836655
GECA01s04036g	similar to Saccharomyces cerevisiae YIL105C SLM1 Phosphoinositide PI4,5P(2) binding protein (511)	r:839193-840725
GECA01s04080g	hypothetical protein, no similarity (664)	f:845618-847609
GECA01s04091g	similar to Saccharomyces cerevisiae YDR497C ITR1 Myo-inositol transporter with strong similarity to the minor myo-inositol transporter Itr2p (543)	f:848860-850488
GECA01s04129g	similar to Saccharomyces cerevisiae YBR268W MRPL37 Mitochondrial ribosomal protein of the large subunit (96)	r:853330-853617
GECA01s04135g	similar to Saccharomyces cerevisiae YDL063C SYO1 Transport adaptor or symportin, facilitates synchronized nuclear coimport of the two 5S-rRNA binding proteins Rpl5p and Rpl11p (597)	f:853863-855653
GECA01s04146g	similar to Saccharomyces cerevisiae YKR053C YSR3 Dihydrosphingosine 1-phosphate phosphatase (384)	f:856262-857413
GECA01s04157g	similar to Saccharomyces cerevisiae YDR484W VPS52 Component of the GARP (Golgi-associated retrograde protein) complex (657)	r:860477-862447
GECA01s04168g	similar to Saccharomyces cerevisiae YLR377C FBP1 Fructose-1,6-bisphosphatase (393)	r:863232-864410
GECA01s04179g	conserved hypothetical protein. Putative Usp-like protein (552)	f:865257-866912
GECA01s04190g	conserved hypothetical protein (606)	f:867318-869135
GECA01s04201g	similar to Saccharomyces cerevisiae YGL029W CGR1 Protein involved in nucleolar integrity and processing of the pre-rRNA for the 60S ribosome subunit (142)	r:869211-869766
GECA01s04212g	similar to Saccharomyces cerevisiae YJR126C VPS70 Protein of unknown function involved in vacuolar protein sorting (800)	f:870334-872733
GECA01s04223g	conserved hypothetical protein (1075)	f:874479-877780
GECA01s04234g	conserved hypothetical protein. Putative molybdopterin biosynthesis MoaE (205)	f:878272-878886
GECA01s04245g	similar to Saccharomyces cerevisiae YHR098C SFB3 Component of the Sec23p-Sfb3p heterodimer of the COPII vesicle coat (577)	r:879048-880778
GECA01s04256g	similar to Saccharomyces cerevisiae YIR006C PAN1 Part of actin cytoskeleton-regulatory complex Pan1p-Sla1p-End3p (1481)	r:881279-885789
GECA01s04278g	similar to Saccharomyces cerevisiae YBR082C UBC4 Ubiquitin-conjugating enzyme (E2) (148)	r:886566-887156
GECA01s04289g	similar to Saccharomyces cerevisiae YPR194C OPT2 Oligopeptide transporter (849)	f:896060-898606
GECA01s04300g	conserved hypothetical protein. Putative CoA-transferase family III protein (445)	f:899142-900476
GECA01s04311g	similar to Saccharomyces cerevisiae YOL147C PEX11 Peroxisomal membrane protein required for medium-chain fatty acid oxidation and peroxisome proliferation (254)	r:900466-901349
GECA01s04322g	similar to Saccharomyces cerevisiae YPR194C OPT2 Oligopeptide transporter (847)	r:903201-905741
GECA01s04355g	similar to Saccharomyces cerevisiae YOR188W MSB1 Protein involved in positive regulation of both 1,3-beta-glucan synthesis and the Pkc1p-MAPK pathway (1267)	f:909901-913769
GECA01s04377g	similar to Saccharomyces cerevisiae YHR021C RPS27B Protein component of the small (40S) ribosomal subunit (83)	r:915159-915741
GECA01s04388g	similar to Saccharomyces cerevisiae YEL006W YEA6 Putative mitochondrial NAD+ transporter (330)	f:917469-918458
GECA01s04399g	similar to Saccharomyces cerevisiae YIR001C SGN1 Cytoplasmic RNA-binding protein (187)	f:918728-919345
GECA01s04432g	hypothetical protein, no similarity (496)	f:923410-924897
GECA01s04443g	hypothetical protein, no similarity (438)	r:925823-927136
GECA01s04476g	similar to Saccharomyces cerevisiae YGR213C RTA1 Protein involved in 7-aminocholesterol resistance (298)	f:935792-936738
GECA01s04487g	similar to Saccharomyces cerevisiae YCR105W ADH7 NADPH-dependent medium chain alcohol dehydrogenase with broad substrate specificity (350)	r:942057-943178
GECA01s04542g	similar to Saccharomyces cerevisiae YCR012W PGK1 3-phosphoglycerate kinase (418)	r:947508-948761
GECA01s04553g	similar to Saccharomyces cerevisiae YDR091C RLI1 Essential iron-sulfur protein required for ribosome biogenesis and translation initiation and termination (607)	r:949192-951106
GECA01s04564g	similar to Saccharomyces cerevisiae YMR020W FMS1 Polyamine oxidase (443)	r:953361-954689
GECA01s04575g	conserved hypothetical protein (129)	r:954902-955288
GECA01s04586g	Hypothetical protein, no similarity (497)	r:955809-957299
GECA01s04597g	similar to Saccharomyces cerevisiae YGR003W CUL3 Ubiquitin-protein ligase (774)	f:960343-962796
GECA01s04608g	similar to Saccharomyces cerevisiae YDL217C TIM22 Essential core component of the mitochondrial TIM22 complex involved in insertion of polytopic proteins into the inner membrane (191)	f:963495-964391
GECA01s04619g	similar to Saccharomyces cerevisiae YML127W RSC9 Component of the RSC chromatin remodeling complex (627)	f:964929-966809
GECA01s04641g	Hypothetical protein, no similarity (598)	r:968480-970273
GECA01s04652g	Hypothetical protein, no similarity (634)	r:970634-972535
GECA01s04663g	Hypothetical protein, no similarity (638)	r:973036-974949
GECA01s04696g	hypothetical protein, no similarity (727)	r:978721-980901
GECA01s04707g	hypothetical protein, no similarity (520)	r:982330-983889
GECA01s04729g	hypothetical protein, no similarity (305)	r:985115-986029
GECA01s04740g	similar to Saccharomyces cerevisiae YNL189W SRP1 Karyopherin alpha homolog (528)	r:986860-988443
GECA01s04762g	similar to Saccharomyces cerevisiae YHR017W YSC83 Non- essential mitochondrial protein of unknown function (505)	f:990618-992132
GECA01s04795g	similar to Saccharomyces cerevisiae YFR024C-A LSB3 Protein containing a C-terminal SH3 domain (432)	f:994947-996296
GECA01s04806g	hypothetical protein, no similarity (1077)	r:996866-1000096
GECA01s04817g	similar to Saccharomyces cerevisiae YJL026W RNR2 Ribonucleotide-diphosphate reductase (RNR) (390)	r:1001003-1002172
GECA01s04828g	similar to Saccharomyces cerevisiae YLR351C NIT3 Nit protein	r:1005281-1006219
GECA01s04839g	similar to Saccharomyces cerevisiae YNL278W CAF120 Part of the evolutionarily-conserved CCR4-NOT transcriptional regulatory complex (747)	r:1006717-1009087
GECA01s04872g	similar to Saccharomyces cerevisiae YNL301C RPL18B Protein component of the large (60S) ribosomal subunit (187)	r:1014169-1014729
GECA01s04883g	similar to Saccharomyces cerevisiae YGR078C PAC10 Part of the heteromeric co-chaperone GimC/prefoldin complex, which promotes efficient protein folding (190)	r:1015217-1016046
GECA01s04894g	similar to Saccharomyces cerevisiae YGR229C SMI1 Protein involved in the regulation of cell wall synthesis (650)	f:1016586-1018535
GECA01s04905g	similar to Saccharomyces cerevisiae YHR151C MTC6 Protein of unknown function (509)	f:1019510-1021036
GECA01s04916g	similar to Saccharomyces cerevisiae YGR225W AMA1 Activator of meiotic anaphase promoting complex (APC/C) (496)	r:1021059-1022546
GECA01s04927g	similar to Saccharomyces cerevisiae YGL160W AIM14 NADPH oxidase localized to the perinuclear ER (551)	r:1022889-1024541
GECA01s04938g	similar to Saccharomyces cerevisiae YOL133W HRT1 RING finger containing subunit of Skp1-Cullin-F-box ubiquitin protein ligases (SCF) (116)	r:1026300-1027000
GECA01s04949g	similar to Saccharomyces cerevisiae YJL189W RPL39 Ribosomal 60S subunit protein L39 (52)	f:1027868-1028083
GECA01s04960g	conserved hypothetical protein. Putative MGMT family protein (133)	f:1028395-1028793
GECA01s04971g	similar to Saccharomyces cerevisiae YDR242W AMD2 Putative amidase (560)	r:1029086-1030765
GECA01s05004g	similar to Saccharomyces cerevisiae YDR242W AMD2 Putative amidase (560)	r:1040004-1041683
GECA01s05015g	conserved hypothetical protein. Putative peroxisomal membrane protein PEX17 (724)	f:1044628-1046799
GECA01s05026g	similar to Saccharomyces cerevisiae YBR247C ENP1 Protein associated with U3 and U14 snoRNAs (466)	r:1048672-1050069
GECA01s05037g	similar to Saccharomyces cerevisiae YML093W UTP14 Subunit of U3-containing Small Subunit (SSU) processome complex involved in production of 18S rRNA and assembly of small ribosomal subunit (940)	f:1050992-1053811
GECA01s05048g	conserved hypothetical protein. Putative splicing factor U2AF subunit (230)	r:1054017-1054706
GECA01s05059g	conserved hypothetical protein (222)	f:1055008-1055742
GECA01s05070g	similar to Saccharomyces cerevisiae YML129C COX14 Mitochondrial membrane protein (79)	r:1055735-1056109
GECA01s05081g	similar to Saccharomyces cerevisiae YBR038W CHS2 Chitin synthase II (1049)	r:1056824-1060022
GECA01s05092g	similar to Saccharomyces cerevisiae YML004C GLO1 Monomeric glyoxalase I (339)	f:1061051-1062067
GECA01s05103g	similar to Saccharomyces cerevisiae YNL323W LEM3 Membrane protein of the plasma membrane and ER (415)	f:1062360-1063604
GECA01s05125g	similar to Saccharomyces cerevisiae YPR002W PDH1 Mitochondrial protein that participates in respiration (513)	f:1065387-1066925
GECA01s05180g	similar to Saccharomyces cerevisiae YKL220C FRE2 Ferric reductase and cupric reductase (689)	r:1072584-1074650
GECA01s05213g	similar to Saccharomyces cerevisiae YKL220C FRE2 Ferric reductase and cupric reductase (689)	r:1081767-1083833
GECA01s05268g	similar to Saccharomyces cerevisiae YKL220C FRE2 Ferric reductase and cupric reductase (687)	f:1097220-1099280
GECA01s05279g	similar to Saccharomyces cerevisiae YOR036W PEP12 Target membrane receptor (t-SNARE) for vesicular intermediates traveling between the Golgi apparatus and the vacuole (266)	r:1100695-1101492
GECA01s05290g	Hypothetical protein, no similarity (963)	f:1107510-1110500
GECA01s05323g	similar to Saccharomyces cerevisiae YDR402C DIT2 N-formyltyrosine oxidase (525)	f:1121434-1123008
GECA01s05334g	hypothetical protein, no similarity (392)	r:1125529-1126704
GECA01s05345g	similar to Saccharomyces cerevisiae YOR022C Putative carboxylic ester hydrolase (804)	r:1127560-1129971
GECA01s05356g	similar to Saccharomyces cerevisiae YPR020W ATP20 Subunit g of the mitochondrial F1F0 ATP synthase (137)	r:1130352-1130986
GECA01s05367g	similar to Saccharomyces cerevisiae YML077W BET5 Component of the TRAPP (transport protein particle) complex (173)	f:1131303-1131935
GECA01s05378g	similar to Saccharomyces cerevisiae YDR162C NBP2 Protein involved in the HOG (high osmolarity glycerol) pathway (340)	f:1132392-1133411
GECA01s05400g	similar to Saccharomyces cerevisiae YLR323C CWC24 Essential protein component of a complex containing Cef1p (271)	f:1143905-1144717
GECA01s05422g	similar to Saccharomyces cerevisiae YJL168C SET2 Histone methyltransferase with a role in transcriptional elongation (785)	f:1145062-1147563
GECA01s05433g	similar to Saccharomyces cerevisiae YJR036C HUL4 Protein with similarity to hect domain E3 ubiquitin-protein ligases (745)	r:1147810-1150044
GECA01s05444g	similar to Saccharomyces cerevisiae YDR405W MRP20 Mitochondrial ribosomal protein of the large subunit (271)	f:1150313-1151125
GECA01s05466g	similar to Saccharomyces cerevisiae YJR142W Putative protein of unknown function (321)	f:1155012-1155974
GECA01s05477g	similar to Saccharomyces cerevisiae YJR143C PMT4 Protein O-mannosyltransferase (746)	r:1156084-1158409
GECA01s05488g	similar to Saccharomyces cerevisiae YOR084W LPX1 Oleic acid-inducible, peroxisomal matrix localized lipase (393)	r:1158636-1159814
GECA01s05499g	conserved hypothetical protein (399)	r:1161165-1162423
GECA01s05521g	hypothetical protein, no similarity (579)	f:1164089-1165825
GECA01s05532g	NUJM subunit of mitochondrial NADH:ubiquinone oxidoreductase (complex I), putative (183)	r:1166097-1166765
GECA01s05543g	similar to Saccharomyces cerevisiae YHR202W Putative protein of unknown function (645)	f:1167939-1169873
GECA01s05554g	similar to Saccharomyces cerevisiae YHR203C RPS4B Protein component of the small (40S) ribosomal subunit (260)	r:1170319-1171331
GECA01s05565g	similar to Saccharomyces cerevisiae YKL189W HYM1 Component of the RAM signaling network that is involved in regulation of Ace2p activity and cellular morphogenesis (403)	f:1172567-1173897
GECA01s05576g	similar to Saccharomyces cerevisiae YLR417W VPS36 Component of the ESCRT-II complex (622)	r:1173946-1175811
GECA01s05587g	conserved hypothetical protein (293)	r:1176094-1176972
GECA01s05598g	similar to Saccharomyces cerevisiae YHR207C SET5 Zinc-finger protein of unknown function (481)	f:1177340-1178782
GECA01s05609g	similar to Saccharomyces cerevisiae YOR161C PNS1 Protein of unknown function (544)	r:1178988-1180619
GECA01s05631g	similar to Saccharomyces cerevisiae YHR205W SCH9 Protein kinase involved in transcriptional activation of osmostress-responsive genes (626)	r:1181604-1183481
GECA01s05642g	conserved hypothetical protein. Putative NADH:ubiquinone oxidoreductase intermediate-associated protein (286)	f:1184517-1185374
GECA01s05653g	similar to Saccharomyces cerevisiae YHR204W MNL1 Alpha-1,2-specific exomannosidase of the endoplasmic reticulum (791)	r:1185688-1188060
GECA01s05675g	similar to Saccharomyces cerevisiae YGL028C SCW11 Cell wall protein with similarity to glucanases (397)	f:1192260-1193450
GECA01s05686g	similar to Saccharomyces cerevisiae YBL061C SKT5 Activator of Chs3p (chitin synthase III) (620)	r:1194735-1196594
GECA01s05702g	hypothetical protein, no similarity (143)	f:1198928-1199427
GECA01s05719g	similar to Saccharomyces cerevisiae YDR069C DOA4 Ubiquitin isopeptidase (861)	f:1199957-1202595
GECA01s05746g	similar to Saccharomyces cerevisiae YJR090C GRR1 F-box protein component of the SCF ubiquitin-ligase complex, partial (1204)	f:1206352-1209962
GECA01s05779g	hypothetical protein, no similarity (487)	r:1210495-1211955
GECA01s05840g	similar to Saccharomyces cerevisiae YFL008W SMC1 Subunit of the multiprotein cohesin complex (1242)	r:1217727-1221527
GECA01s05851g	similar to Saccharomyces cerevisiae YAR007C RFA1 Subunit of heterotrimeric Replication Protein A (RPA) (635)	f:1221876-1223780
GECA01s05862g	similar to Saccharomyces cerevisiae YGL016W KAP122 Karyopherin beta (1040)	r:1223945-1227258
GECA01s05873g	similar to Saccharomyces cerevisiae YLL029W FRA1 Protein involved in negative regulation of transcription of iron regulon (667)	f:1231078-1233078
GECA01s05895g	similar to Saccharomyces cerevisiae YIL166C Putative protein with similarity to the allantoate permease (Dal5p) subfamily of the major facilitator superfamily (529)	f:1234933-1236519
GECA01s05906g	similar to Saccharomyces cerevisiae YCR033W SNT1 Subunit of the Set3C deacetylase complex that interacts directly with the Set3C subunit, Sif2p (1678)	f:1237797-1242911
GECA01s05917g	similar to Saccharomyces cerevisiae YOR020C HSP10 Mitochondrial matrix co-chaperonin that inhibits the ATPase activity of Hsp60p, a mitochondrial chaperonin (106)	r:1243394-1243820
GECA01s05928g	conserved hypothetical protein (1928)	f:1245008-1250847
GECA01s05950g	similar to Saccharomyces cerevisiae YKL046C DCW1 Putative mannosidase (450)	f:1252671-1254020
GECA01s05961g	hypothetical protein, no similarity (641)	r:1254865-1256787
GECA01s05972g	similar to Saccharomyces cerevisiae YDR450W RPS18A Protein component of the small (40S) ribosomal subunit (148)	f:1258913-1259498
GECA01s05983g	conserved hypothetical protein (247)	f:1259846-1260731
GECA01s05994g	similar to Saccharomyces cerevisiae YKL053C-A MDM35 Mitochondrial intermembrane space protein (66)	f:1261020-1261317
GECA01s06016g	similar to Saccharomyces cerevisiae YNL122C Putative protein of unknown function (103)	f:1261936-1262386
GECA01s06027g	conserved hypothetical protein (343)	r:1262571-1263599
GECA01s06038g	similar to Saccharomyces cerevisiae YDR242W AMD2 Putative amidase (546)	f:1264008-1265645
GECA01s06060g	conserved hypothetical protein. Putative monooxygenase (539)	f:1269223-1270839
GECA01s06071g	hypothetical protein, no similarity (634)	r:1271402-1273303
GECA01s06082g	similar to Saccharomyces cerevisiae YCR073C SSK22 MAP kinase kinase kinase of the HOG1 mitogen-activated signaling pathway (1283)	f:1274658-1278556
GECA01s06104g	similar to Saccharomyces cerevisiae YOL086C ADH1 Alcohol dehydrogenase (343)	f:1281677-1282705
GECA01s06126g	conserved hypothetical protein. Putative transcription factor (287)	r:1283912-1284772
GECA01s06159g	similar to Saccharomyces cerevisiae YJR096W Putative xylose and arabinose reductase (307)	r:1289766-1290686
GECA01s06181g	similar to Saccharomyces cerevisiae YML123C PHO84 High-affinity inorganic phosphate (Pi) transporter and low-affinity manganese transporter (569)	f:1295922-1297628
GECA01s06192g	similar to Saccharomyces cerevisiae YNL124W NAF1 RNA-binding protein required for the assembly of box H/ACA snoRNPs and thus for pre-rRNA processing (755)	r:1299328-1301592
GECA01s06203g	hypothetical protein, no similarity (231)	f:1306101-1306793
GECA01s06214g	similar to Saccharomyces cerevisiae YHR124W NDT80 Meiosis-specific transcription factor required for exit from pachytene and for full meiotic recombination (550)	r:1307488-1309137
GECA01s06225g	similar to Saccharomyces cerevisiae YDR378C LSM6 Lsm (Like Sm) protein (95)	r:1309955-1310362
GECA01s06247g	similar to Saccharomyces cerevisiae YNL132W KRE33 Essential protein, required for biogenesis of the small ribosomal subunit (846)	f:1310533-1313126
GECA01s06258g	similar to Saccharomyces cerevisiae YDL052C SLC1 1-acyl-sn-glycerol-3-phosphate acyltransferase (262)	f:1313622-1314487
GECA01s06269g	similar to Saccharomyces cerevisiae YNL129W NRK1 Nicotinamide riboside kinase (253)	r:1314635-1315550
GECA01s06280g	similar to Saccharomyces cerevisiae YHR122W CIA2 Component of cytosolic iron-sulfur protein assembly (CIA) machinery (234)	f:1315869-1316570
GECA01s06302g	conserved hypothetical protein (312)	r:1319948-1320883
GECA01s06313g	similar to Saccharomyces cerevisiae YBR078W ECM33 GPI-anchored protein of unknown function (406)	f:1321588-1322805
GECA01s06324g	similar to Saccharomyces cerevisiae YCL045C EMC1 Member of a transmembrane complex required for efficient folding of proteins in the ER (913)	r:1323067-1325805
GECA01s06335g	similar to Saccharomyces cerevisiae YCL044C MGR1 Subunit of the mitochondrial (mt) i-AAA protease supercomplex (308)	r:1326031-1326954
GECA01s06346g	conserved hypothetical protein. Putative protein kinase (456)	f:1328044-1329411
GECA01s06357g	similar to Saccharomyces cerevisiae YBR022W POA1 Phosphatase that is highly specific for ADP-ribose 1''-phosphate (163)	r:1329719-1330207
GECA01s06368g	conserved hypothetical protein (633)	f:1330500-1332515
GECA01s06406g	conserved hypothetical protein. Putative protease (1403)	r:1335642-1340128
GECA01s06445g	similar to Saccharomyces cerevisiae YNL111C CYB5 Cytochrome b5, involved in the sterol and lipid biosynthesis pathways (139)	f:1350316-1350867
GECA01s06467g	similar to Saccharomyces cerevisiae YMR173W DDR48 DNA damage-responsive protein (363)	f:1356966-1358054
GECA01s06478g	similar to Saccharomyces cerevisiae YMR176W ECM5 Non-essential protein of unknown function (1430)	f:1360235-1364582
GECA01s06489g	similar to Saccharomyces cerevisiae YMR177W MMT1 Putative metal transporter involved in mitochondrial iron accumulation (379)	f:1365439-1366575
GECA01s06500g	similar to Saccharomyces cerevisiae YPL225W Protein of unknown function that may interact with ribosomes (153)	r:1366807-1367265
GECA01s06511g	similar to Saccharomyces cerevisiae YPL226W NEW1 ATP binding cassette protein that cosediments with polysomes and is required for biogenesis of the small ribosomal subunit (1099)	r:1368096-1371392
GECA01s06544g	conserved hypothetical protein. Putative protein kinase (607)	r:1382619-1384510
GECA01s06599g	hypothetical protein, no similarity (502)	f:1397078-1398583
GECA01s06621g	similar to Saccharomyces cerevisiae YIL166C Putative protein with similarity to the allantoate permease (Dal5p) subfamily of the major facilitator superfamily (581)	f:1405555-1407297
GECA01s06643g	similar to Saccharomyces cerevisiae YIL166C Putative protein with similarity to the allantoate permease (Dal5p) subfamily of the major facilitator superfamily (581)	f:1409840-1411582
GECA01s06654g	similar to Saccharomyces cerevisiae YIL166C Putative protein with similarity to the allantoate permease (Dal5p) subfamily of the major facilitator superfamily (581)	f:1415473-1417215
GECA01s06665g	similar to Saccharomyces cerevisiae YDL047W SIT4 Type 2A-related serine-threonine phosphatase that functions in the G1/S transition of the mitotic cycle (309)	f:1418170-1419096
GECA01s06676g	similar to Saccharomyces cerevisiae YBR023C CHS3 Chitin synthase III (1632)	r:1420103-1425159
GECA01s06687g	similar to Saccharomyces cerevisiae YBR023C CHS3 Chitin synthase III (1736)	f:1426863-1432133
GECA01s06709g	similar to Saccharomyces cerevisiae YOR120W GCY1 Glycerol dehydrogenase, involved in an alternative pathway for glycerol catabolism used under microaerobic conditions (314)	f:1435985-1436926
GECA01s06720g	similar to Saccharomyces cerevisiae YJR096W Putative xylose and arabinose reductase (307)	f:1437594-1438514
GECA01s06764g	similar to Saccharomyces cerevisiae YMR240C CUS1 Protein required for assembly of U2 snRNP into the spliceosome (574)	f:1445628-1447349
GECA01s06775g	conserved hypothetical protein (217)	r:1447456-1448164
GECA01s06786g	similar to Saccharomyces cerevisiae YOR308C SNU66 Component of the U4/U6.U5 snRNP complex involved in pre-mRNA splicing via spliceosome (617)	f:1448685-1450535
GECA01s06797g	similar to Saccharomyces cerevisiae YOR307C SLY41 Protein involved in ER-to-Golgi transport (499)	f:1451569-1453065
GECA01s06808g	similar to Saccharomyces cerevisiae YMR241W YHM2 Carrier protein that exports citrate from and imports oxoglutarate into the mitochondrion (321)	r:1453330-1454292
GECA01s06819g	similar to Saccharomyces cerevisiae YMR268C PRP24 Splicing factor that reanneals U4 and U6 snRNPs during spliceosome recycling (943)	r:1455455-1458283
GECA01s06830g	similar to Saccharomyces cerevisiae YML104C MDM1 Intermediate filament protein (1057)	f:1458550-1461720
GECA01s06841g	similar to Saccharomyces cerevisiae YIL042C PKP1 Mitochondrial protein kinase involved in negative regulation of pyruvate dehydrogenase complex activity (462)	r:1461807-1463192
GECA01s06852g	conserved hypothetical protein (287)	f:1463599-1464518
GECA01s06863g	similar to Saccharomyces cerevisiae YGR212W SLI1 N-acetyltransferase (453)	r:1464600-1465958
GECA01s06874g	similar to Saccharomyces cerevisiae YGR212W SLI1 N-acetyltransferase (453)	r:1466344-1467702
GECA01s06885g	similar to Saccharomyces cerevisiae YGR212W SLI1 N-acetyltransferase (450)	r:1468614-1469963
GECA01s06896g	similar to Saccharomyces cerevisiae YOR079C ATX2 Golgi membrane protein involved in manganese homeostasis (289)	f:1470250-1471174
GECA01s06907g	similar to Saccharomyces cerevisiae YKR088C TVP38 Integral membrane protein localized to late Golgi vesicles along with the v-SNARE Tlg2p (305)	f:1473379-1474293
GECA01s06918g	similar to Saccharomyces cerevisiae YKL216W URA1 Dihydroorotate dehydrogenase (411)	r:1474435-1475667
GECA01s06940g	similar to Saccharomyces cerevisiae YBR233W PBP2 RNA binding protein with similarity to mammalian heterogeneous nuclear RNP K protein (348)	r:1479652-1480695
GECA01s06951g	similar to Saccharomyces cerevisiae YNL094W APP1 Phosphatidate phosphatase, converts phosphatidate to diacylglycerol (631)	f:1482071-1483963
GECA01s06962g	similar to Saccharomyces cerevisiae YKL117W SBA1 Co-chaperone that binds to and regulates Hsp90 family chaperones (233)	f:1485153-1485915
GECA01s06973g	similar to Saccharomyces cerevisiae YOR090C PTC5 Mitochondrial type 2C protein phosphatase (PP2C) involved in regulation of pyruvate dehydrogenase activity (538)	f:1486089-1487702
GECA01s06984g	hypothetical protein, no similarity (224)	r:1487955-1488626
GECA01s06995g	similar to Saccharomyces cerevisiae YMR099C Glucose-6-phosphate 1-epimerase (hexose-6-phosphate mutarotase) (308)	f:1493234-1494157
GECA01s07006g	similar to Saccharomyces cerevisiae YOR089C YPT51 Rab family GTPase (248)	r:1495167-1495910
GECA01s07028g	similar to Saccharomyces cerevisiae YKL116C PRR1 Serine/threonine protein kinase that inhibits pheromone induced signalling downstream of MAPK (825)	r:1499069-1501602
GECA01s07039g	similar to Saccharomyces cerevisiae YOR120W GCY1 Glycerol dehydrogenase, involved in an alternative pathway for glycerol catabolism used under microaerobic conditions (314)	f:1506439-1507380
GECA01s07050g	conserved hypothetical protein (384)	r:1508646-1509797
GECA01s07072g	conserved hypothetical protein (365)	r:1512353-1513447
GECA01s07105g	similar to Saccharomyces cerevisiae YEL063C CAN1 Plasma membrane arginine permease (604)	f:1517700-1519511
GECA01s07116g	similar to Saccharomyces cerevisiae YMR074C Protein with homology to human PDCD5, which is involved in programmed cell death (144)	f:1520354-1521038
GECA01s07138g	similar to Saccharomyces cerevisiae YFR021W ATG18 Phosphoinositide binding protein required for vesicle formation in autophagy and the cytoplasm-to-vacuole targeting (Cvt) pathway (380)	f:1521339-1522736
GECA01s07149g	conserved hypothetical protein. Putative transcription factor (629)	f:1526004-1527890
GECA01s07215g	similar to Saccharomyces cerevisiae YGL216W KIP3 Kinesin-related motor protein involved in mitotic spindle positioning (900)	f:1537050-1539827
GECA01s07226g	similar to Saccharomyces cerevisiae YER152C Protein with 2-aminoadipate transaminase activity (450)	f:1540417-1541876
GECA01s07259g	similar to Saccharomyces cerevisiae YFL025C BST1 GPI inositol deacylase of the ER that negatively regulates COPII vesicle formation (1212)	f:1548239-1551959
GECA01s07270g	similar to Saccharomyces cerevisiae YJR096W Putative xylose and arabinose reductase (301)	r:1556065-1556967
GECA01s07303g	similar to Saccharomyces cerevisiae YJR096W Putative xylose and arabinose reductase (301)	f:1561155-1562057
GECA01s07336g	similar to Saccharomyces cerevisiae YOL119C MCH4 Protein with similarity to mammalian monocarboxylate permeases (494)	f:1565769-1567250
GECA01s07369g	similar to Saccharomyces cerevisiae YOR389W Putative protein of unknown function (622)	f:1570137-1572002
GECA01s07380g	conserved hypothetical protein (267)	r:1573262-1574062
GECA01s07402g	similar to Saccharomyces cerevisiae YKR050W TRK2 Component of the Trk1p-Trk2p potassium transport system (799)	r:1579788-1582184
GECA01s07413g	similar to Saccharomyces cerevisiae YER051W JHD1 JmjC domain family histone demethylase specific for H3-K36 (545)	f:1582836-1584470
GECA01s07424g	similar to Saccharomyces cerevisiae YNL224C SQS1 Protein of unknown function (692)	r:1584550-1586717
GECA01s07446g	similar to Saccharomyces cerevisiae YNL223W ATG4 Conserved cysteine protease required for autophagy (610)	f:1587310-1589139
GECA01s07457g	similar to Saccharomyces cerevisiae YMR235C RNA1 GTPase activating protein (GAP) for Gsp1p (374)	r:1589289-1590410
GECA01s07468g	similar to Saccharomyces cerevisiae YKR031C SPO14 Phospholipase D (829)	r:1591663-1594149
GECA01s07484g	conserved hypothetical protein. Putative dynein light chain protein (141)	f:1594919-1595583
GECA01s07492g	similar to Saccharomyces cerevisiae YOR070C GYP1 Cis-golgi GTPase-activating protein (527)	r:1595762-1597619
GECA01s07501g	hypothetical protein, no similarity (380)	f:1599595-1600734
GECA01s07512g	similar to Saccharomyces cerevisiae YIL068C SEC6 Essential 88kDa subunit of the exocyst complex (838)	r:1600849-1603482
GECA01s07523g	conserved hypothetical protein. Putative NADH-ubiquinone oxidoreductase complex 1/LYR family protein (84)	f:1603731-1604038
GECA01s07534g	similar to Saccharomyces cerevisiae YER074W RPS24A Protein component of the small (40S) ribosomal subunit (133)	f:1609970-1610565
GECA01s07545g	similar to Saccharomyces cerevisiae YOR228C MCP1 Protein of unknown function (223)	f:1612858-1613526
GECA01s07556g	similar to Saccharomyces cerevisiae YOR211C MGM1 Mitochondrial GTPase (884)	r:1613639-1616290
GECA01s07561g	similar to Saccharomyces cerevisiae YER074W-A YOS1 Integral membrane protein required for ER to Golgi transport (79)	r:1617331-1617786
GECA01s07578g	similar to Saccharomyces cerevisiae YOL125W TRM13 2'-O-methyltransferase responsible for modification of tRNA at position 4 (479)	f:1618898-1620402
GECA01s07589g	hypothetical protein, no similarity (760)	f:1620778-1623057
GECA01s07605g	similar to Saccharomyces cerevisiae YAL038W CDC19 Pyruvate kinase (514)	r:1623486-1625027
GECA01s07622g	similar to Saccharomyces cerevisiae YDR400W URH1 Uridine nucleosidase (430)	f:1627298-1628701
GECA01s07633g	similar to Saccharomyces cerevisiae YDR258C HSP78 Oligomeric mitochondrial matrix chaperone that cooperates with Ssc1p in mitochondrial thermotolerance after heat shock (820)	r:1632009-1634468
GECA01s07644g	similar to Saccharomyces cerevisiae YNL294C RIM21 pH sensor molecule, component of the RIM101 pathway , has a role in cell wall construction and alkaline pH response (625)	r:1634869-1636743
GECA01s07655g	similar to Saccharomyces cerevisiae YDR293C SSD1 Translational repressor with a role in cell wall polar growth and integrity (1110)	r:1637024-1640437
GECA01s07677g	conserved hypothetical protein (516)	r:1641709-1643256
GECA01s07699g	hypothetical protein, no similarity (277)	f:1645047-1645877
GECA01s07754g	similar to Saccharomyces cerevisiae YDR541C Putative dihydrokaempferol 4-reductase (338)	r:1656438-1657451
GECA01s07776g	similar to Saccharomyces cerevisiae YLR262C-A TMA7 Protein of unknown that associates with ribosomes (66)	r:1661082-1661407
GECA01s07809g	similar to Saccharomyces cerevisiae YOR294W RRS1 Essential protein that binds ribosomal protein L11 (209)	f:1674199-1674901
GECA01s07820g	conserved hypothetical protein (466)	r:1675271-1676668
GECA01s07853g	similar to Saccharomyces cerevisiae YHR099W TRA1 Subunit of SAGA and NuA4 histone acetyltransferase complexes (3751)	f:1685706-1697075
GECA01s07864g	similar to Saccharomyces cerevisiae YBR132C AGP2 High affinity polyamine permease (571)	f:1698024-1699736
GECA01s07886g	conserved hypothetical protein. Putative cleavage/polyadenylation specificity factor (263)	r:1710024-1710880
GECA01s07897g	conserved hypothetical protein (271)	f:1711336-1712148
GECA01s07908g	similar to Saccharomyces cerevisiae YDR449C UTP6 Nucleolar protein (449)	r:1712513-1713938
GECA01s07919g	similar to Saccharomyces cerevisiae YDR510W SMT3 Ubiquitin-like protein of the SUMO family (93)	r:1714419-1714874
GECA01s07930g	conserved hypothetical protein (515)	f:1715667-1717211
GECA01s07941g	similar to Saccharomyces cerevisiae YBR258C SHG1 Subunit of the COMPASS (Set1C) complex (175)	f:1717521-1718172
GECA01s07952g	similar to Saccharomyces cerevisiae YDL161W ENT1 Epsin-like protein involved in endocytosis and actin patch assembly and functionally redundant with Ent2p (247)	r:1720368-1721289
GECA01s07963g	similar to Saccharomyces cerevisiae YEL046C GLY1 Threonine aldolase (370)	r:1721669-1722833
GECA01s07974g	similar to Saccharomyces cerevisiae YEL043W Predicted cytoskeleton protein (1188)	f:1723507-1727243
GECA01s07985g	similar to Saccharomyces cerevisiae YNL175C NOP13 Nucleolar protein found in preribosomal complexes (396)	r:1727424-1728611
GECA01s07996g	conserved hypothetical protein. Putative acyl-CoA dehydrogenase (418)	r:1729555-1730808
GECA01s08034g	hypothetical protein, no similarity (637)	f:1746971-1748881
GECA01s08062g	similar to Saccharomyces cerevisiae YOR338W Putative protein of unknown function (360)	f:1757022-1758101
GECA01s08073g	conserved hypothetical protein. Putative transcription factor (812)	r:1760867-1763302
GECA01s08117g	similar to Saccharomyces cerevisiae YBR026C ETR1 2-enoyl thioester reductase (382)	r:1772978-1774123
GECA01s08139g	hypothetical protein, no similarity (93)	f:1775852-1776367
GECA01s08150g	similar to Saccharomyces cerevisiae YPL060W MFM1 Mitochondrial inner membrane magnesium transporter (448)	r:1776636-1777979
GECA01s08161g	conserved hypothetical protein. Putative cell cycle protein kinase (370)	f:1778202-1779632
GECA01s08172g	similar to Saccharomyces cerevisiae YDR083W RRP8 Nucleolar protein involved in rRNA processing (431)	f:1779956-1781248
GECA01s08183g	similar to Saccharomyces cerevisiae YBR166C TYR1 Prephenate dehydrogenase involved in tyrosine biosynthesis (447)	r:1781313-1782703
GECA01s08194g	similar to Saccharomyces cerevisiae YER157W COG3 Essential component of the conserved oligomeric Golgi complex (773)	f:1782886-1785204
GECA01s08205g	similar to Saccharomyces cerevisiae YDR080W VPS41 Vacuolar membrane protein that is a subunit of the vacuole protein sorting (HOPS) complex (966)	f:1785520-1788417
GECA01s08221g	similar to Saccharomyces cerevisiae YNL236W SIN4 Subunit of the RNA polymerase II mediator complex (950)	r:1788699-1791607
GECA01s08227g	similar to Saccharomyces cerevisiae YNL237W YTP1 Probable type-III integral membrane protein of unknown function (457)	f:1792264-1793634
GECA01s08238g	similar to Saccharomyces cerevisiae YFL025C BST1 GPI inositol deacylase of the ER that negatively regulates COPII vesicle formation (1040)	r:1793905-1797024
GECA01s08249g	similar to Saccharomyces cerevisiae YMR241W YHM2 Carrier protein that exports citrate from and imports oxoglutarate into the mitochondrion (310)	r:1797361-1798365
GECA01s08282g	similar to Saccharomyces cerevisiae YHR161C YAP1801 Protein involved in clathrin cage assembly (838)	f:1801146-1803659
GECA01s08337g	similar to Saccharomyces cerevisiae YOR168W GLN4 Glutamine tRNA synthetase (807)	r:1815864-1818284
GECA01s08359g	hypothetical protein, no similarity (124)	f:1819169-1819592
GECA01s08370g	hypothetical protein, no similarity (803)	f:1819872-1822280
GECA01s08381g	conserved hypothetical protein. Putative ubiquitin-like protein-specific protease (385)	f:1822554-1823708
GECA01s08403g	hypothetical protein, no similarity (467)	f:1825044-1826444
GECA01s08414g	conserved hypothetical protein. Putative UDP- glucuronic acid decarboxylase Uxs1p (385)	f:1829961-1831115
GECA01s08425g	similar to Saccharomyces cerevisiae YER120W SCS2 Integral ER membrane protein that regulates phospholipid metabolism via an interaction with the FFAT motif of Opi1p (268)	f:1831457-1832345
GECA01s08436g	similar to Saccharomyces cerevisiae YOL119C MCH4 Protein with similarity to mammalian monocarboxylate permeases (485)	r:1833220-1834674
GECA01s08469g	conserved hypothetical protein. Putative Oleate delta-12 desaturase (422)	f:1838277-1839542
GECA01s08480g	similar to Saccharomyces cerevisiae YBR096W Putative protein of unknown function (258)	r:1839875-1840648
GECA01s08502g	similar to Saccharomyces cerevisiae YPL265W DIP5 Dicarboxylic amino acid permease (573)	f:1853918-1855636
GECA01s08513g	similar to Saccharomyces cerevisiae YPL265W DIP5 Dicarboxylic amino acid permease (572)	f:1860319-1862034
GECA01s08524g	hypothetical protein, no similarity (222)	f:1862875-1863540
GECA01s08535g	similar to Saccharomyces cerevisiae YDR225W HTA1 Histone H2A (134)	r:1865894-1866295
GECA01s08557g	similar to Saccharomyces cerevisiae YDR224C HTB1 Histone H2B (136)	f:1867033-1867440
GECA01s08568g	similar to Saccharomyces cerevisiae YBL001C ECM15 Non-essential protein of unknown function (112)	r:1867642-1868112
GECA01s08579g	similar to Saccharomyces cerevisiae YJL110C GZF3 GATA zinc finger protein and Dal80p homolog (637)	f:1869455-1871365
GECA01s08590g	similar to Saccharomyces cerevisiae YNR039C ZRG17 Endoplasmic reticulum zinc transporter (597)	f:1872958-1874748
GECA01s08601g	similar to Saccharomyces cerevisiae YDR354W TRP4 Anthranilate phosphoribosyl transferase of the tryptophan biosynthetic pathway (358)	f:1875597-1876670
GECA01s08634g	similar to Saccharomyces cerevisiae YDR359C EAF1 Component of the NuA4 histone acetyltransferase complex (1347)	f:1878330-1882529
GECA01s08667g	similar to Saccharomyces cerevisiae YHR108W GGA2 Protein that interacts with and regulates Arf1p (595)	r:1882796-1884580
GECA01s08678g	similar to Saccharomyces cerevisiae YDR357C CNL1 Protein of unknown function (118)	f:1884906-1885259
GECA01s08700g	similar to Saccharomyces cerevisiae YDL058W USO1 Essential protein involved in the vesicle-mediated ER to Golgi transport step of secretion (986)	f:1886459-1889493
GECA01s08727g	similar to Saccharomyces cerevisiae YMR285C NGL2 Protein involved in 5.8S rRNA processing, partial (433)	r:1893876-1895174
GECA01s08744g	similar to Saccharomyces cerevisiae YDR361C BCP1 Essential protein involved in nuclear export of Mss4p (290)	f:1895966-1896835
GECA01s08777g	similar to Saccharomyces cerevisiae YOL058W ARG1 Arginosuccinate synthetase (414)	r:1900758-1901999
GECA01s08788g	similar to Saccharomyces cerevisiae YNL011C Putative protein of unknown function (537)	f:1902485-1904095
GECA01s08799g	conserved hypothetical protein. Putative bacterial homocysteine methyltransferase (413)	f:1910624-1911862
GECA01s08810g	similar to Saccharomyces cerevisiae YFL021W GAT1 Transcriptional activator of genes involved in nitrogen catabolite repression (661)	f:1914511-1916493
GECA01s08843g	similar to Saccharomyces cerevisiae YDR032C PST2 Protein with similarity to members of a family of flavodoxin-like proteins (202)	f:1921107-1921712
GECA01s08876g	hypothetical protein, no similarity (296)	r:1924128-1925015
GECA01s08898g	similar to Saccharomyces cerevisiae YBL043W (ohnolog of YJR115W) ECM13 Non-essential protein of unknown function (214)	r:1936286-1936927
GECA01s08942g	hypothetical protein, no similarity (200)	f:1946411-1947124
GECA01s08953g	conserved hypothetical protein (424)	f:1947527-1948798
GECA01s08964g	similar to Saccharomyces cerevisiae YNL320W Putative protein of unknown function (338)	f:1949401-1950414
GECA01s08975g	similar to Saccharomyces cerevisiae YNL029C KTR5 Putative mannosyltransferase involved in protein glycosylation (631)	r:1950902-1952794
GECA01s08986g	similar to Saccharomyces cerevisiae YBR287W Protein of unknown function (481)	f:1954262-1955758
GECA01s09008g	hypothetical protein, no similarity (608)	f:1956775-1958598
GECA01s09057g	similar to Saccharomyces cerevisiae YGR281W YOR1 Plasma membrane ATP-binding cassette (ABC) transporter, partial (gap in ORF) (1611)	r:1964802-1969690
GECA01s09085g	similar to Saccharomyces cerevisiae YBL007C SLA1 Cytoskeletal protein binding protein required for assembly of the cortical actin cytoskeleton (1215)	f:1975338-1979085
GECA01s09096g	similar to Saccharomyces cerevisiae YGL010W Putative protein of unknown function (202)	f:1979722-1980327
GECA01s09107g	similar to Saccharomyces cerevisiae YBL099W ATP1 Alpha subunit of the F1 sector of mitochondrial F1F0 ATP synthase (545)	r:1982566-1984653
GECA01s09129g	similar to Saccharomyces cerevisiae YGL190C CDC55 Non-essential regulatory subunit B of protein phosphatase 2A (PP2A) (466)	r:1985996-1987393
GECA01s09151g	hypothetical protein, no similarity (388)	f:1991094-1992257
GECA01s09173g	similar to Saccharomyces cerevisiae YJL133W MRS3 Iron transporter that mediates Fe2+ transport across the inner mitochondrial membrane (363)	f:1994679-1995672
GECA01s09206g	conserved hypothetical protein. Putative Peptide-N4-(N-acetyl-beta-glucosaminyl) asparagine amidase A (715)	f:2004196-2006340
GECA01s09217g	hypothetical protein, no similarity (154)	f:2007930-2008391
GECA01s09228g	conserved hypothetical protein. Putative guanine nucleotide exchange factor for Rho/Rac/Cdc42-like GTPases (812)	f:2008792-2011478
GECA01s09294g	conserved hypothetical protein (143)	r:2027085-2027644
GECA01s09305g	similar to Saccharomyces cerevisiae YGL231C EMC4 Member of a transmembrane complex required for efficient folding ofproteins in the ER (178)	r:2027838-2028625
GECA01s09316g	similar to Saccharomyces cerevisiae YBR167C POP7 Subunit of both RNase MRP and nuclear RNase P (145)	f:2028840-2029325
GECA01s09327g	similar to Saccharomyces cerevisiae YGL232W TAN1 Putative tRNA acetyltransferase (283)	r:2029446-2030584
GECA01s09338g	similar to Saccharomyces cerevisiae YBL023C MCM2 Protein involved in DNA replication (853)	r:2033188-2035746
GECA01s09349g	conserved hypothetical protein (651)	f:2036234-2038319
GECA01s09360g	similar to Saccharomyces cerevisiae YOR017W PET127 Protein with a role in 5'-end processing of mitochondrial RNAs (872)	r:2038510-2041125
GECA01s09382g	conserved hypothetical protein. Putative transcription factor (631)	f:2044530-2046422
GECA01s09393g	similar to Saccharomyces cerevisiae YPL259C APM1 Mu1-like medium subunit of the clathrin-associated protein complex (AP-1) (455)	r:2046601-2047965
GECA01s09404g	similar to Saccharomyces cerevisiae YER002W NOP16 Constituent of 66S pre-ribosomal particles (238)	r:2049157-2049870
GECA01s09426g	similar to Saccharomyces cerevisiae YER003C PMI40 Mannose-6-phosphate isomerase (454)	r:2051631-2053050
GECA01s09437g	conserved hypothetical protein. Putative dynactin subunit (226)	f:2053345-2054022
GECA01s09448g	similar to Saccharomyces cerevisiae YOR094W ARF3 Glucose-repressible ADP-ribosylation factor, GTPase of the Ras superfamily involved in development of polarity (183)	r:2054173-2054998
GECA01s09470g	similar to Saccharomyces cerevisiae YOL030W GAS5 1,3-beta-glucanosyltransferase (467)	f:2058431-2059831
GECA01s09492g	hypothetical protein, no similarity (401)	f:2063726-2064928
GECA01s09508g	hypothetical protein, no similarity (667)	r:2066520-2068520
GECA01s09514g	similar to Saccharomyces cerevisiae YOR338W Putative protein of unknown function (419)	f:2085692-2086948
GECA01s09569g	similar to Saccharomyces cerevisiae YGL017W ATE1 Arginyl-tRNA-protein transferase (437)	r:2096015-2097325
GECA01s09591g	conserved hypothetical protein (194)	f:2103256-2103837
GECA01s09602g	similar to Saccharomyces cerevisiae YOR339C UBC11 Ubiquitin-conjugating enzyme most similar in sequence to Xenopus ubiquitin-conjugating enzyme E2-C (159)	r:2104014-2104557
GECA01s09613g	similar to Saccharomyces cerevisiae YMR136W GAT2 Protein containing GATA family zinc finger motifs (494)	r:2104875-2106448
GECA01s09635g	hypothetical protein, no similarity (509)	f:2112835-2114361
GECA01s09646g	conserved hypothetical protein. Putative peroxisomal copper amine oxidase (696)	f:2116524-2118611
GECA01s09657g	similar to Saccharomyces cerevisiae YPR161C SGV1 Cyclin (Bur2p)-dependent protein kinase (602)	f:2119039-2120844
GECA01s09668g	similar to Saccharomyces cerevisiae YOR334W MRS2 Mitochondrial inner membrane Mg(2+) channel (527)	r:2121160-2122740
GECA01s09679g	similar to Saccharomyces cerevisiae YDR079C-A TFB5 Component of the RNA polymerase II general transcription and DNA repair factor TFIIH (70)	r:2123210-2123629
GECA01s09690g	similar to Saccharomyces cerevisiae YDR080W VPS41 Vacuolar membrane protein that is a subunit of the vacuole protein sorting (HOPS) complex (957)	f:2123773-2126643
GECA01s09701g	similar to Saccharomyces cerevisiae YJL092W SRS2 DNA helicase and DNA-dependent ATPase involved in DNA repair (890)	r:2126843-2129512
GECA01s09712g	similar to Saccharomyces cerevisiae YHR002W LEU5 Mitochondrial carrier protein involved in the accumulation of CoA in the mitochondrial matrix (416)	f:2130976-2132223
GECA01s09723g	similar to Saccharomyces cerevisiae YKL027W TCD2 tRNA threonylcarbamoyladenosine dehydratase (499)	r:2132380-2133876
GECA01s09734g	similar to Saccharomyces cerevisiae YGL001C ERG26 C-3 sterol dehydrogenase (477)	f:2134190-2135620
GECA01s09745g	similar to Saccharomyces cerevisiae YNR008W LRO1 Acyltransferase that catalyzes diacylglycerol esterification (639)	r:2136601-2138650
GECA01s09756g	similar to Saccharomyces cerevisiae YPL119C DBP1 Putative ATP-dependent RNA helicase of the DEAD-box protein family (620)	f:2139229-2141088
GECA01s09772g	similar to Saccharomyces cerevisiae YDL125C HNT1 Adenosine 5'-monophosphoramidase (157)	f:2141989-2142554
GECA01s09800g	conserved hypothetical protein (230)	r:2147123-2147812
GECA01s09844g	hypothetical protein, no similarity (340)	f:2154964-2155983
GECA01s09855g	conserved hypothetical protein (309)	f:2159103-2160029
GECA01s09866g	similar to Saccharomyces cerevisiae YBR256C RIB5 Riboflavin synthase (220)	r:2160353-2161109
GECA01s09877g	similar to Saccharomyces cerevisiae YDR047W HEM12 Uroporphyrinogen decarboxylase (364)	f:2161467-2162558
GECA01s09888g	conserved hypothetical protein. Putative cell cycle control protein cwf19 (580)	r:2162705-2164444
GECA01s09899g	conserved hypothetical protein (200)	f:2164733-2165408
GECA01s09910g	similar to Saccharomyces cerevisiae YIL022W TIM44 Essential component of the Translocase of the Inner Mitochondrial membrane (TIM23 complex) (421)	r:2167596-2168858
GECA01s09932g	hypothetical protein, no similarity (2623)	f:2169530-2177656
GECA01s09943g	similar to Saccharomyces cerevisiae YDR487C RIB3 3,4-dihydroxy-2-butanone-4-phosphate synthase (DHBP synthase) (218)	f:2178337-2179069
GECA01s09954g	similar to Saccharomyces cerevisiae YOL097C WRS1 Cytoplasmic tryptophanyl-tRNA synthetase (431)	r:2180095-2181387
GECA01s09965g	similar to Saccharomyces cerevisiae YHR008C SOD2 Mitochondrial manganese superoxide dismutase (226)	r:2181660-2182337
GECA01s09987g	similar to Saccharomyces cerevisiae YIL102C-A Putative protein of unknown function (89)	f:2183732-2184053
GECA01s09998g	conserved hypothetical protein. Putative peroxide stress-activated histidine kinase mak1 (1581)	f:2184685-2189550
GECA01s10009g	hypothetical protein, no similarity (261)	r:2190968-2191750
GECA01s10020g	similar to Saccharomyces cerevisiae YDR490C PKH1 Serine/threonine protein kinase involved in sphingolipid-mediated signaling pathway that controls endocytosis (701)	f:2192682-2194784
GECA01s10031g	similar to Saccharomyces cerevisiae YER041W YEN1 Holliday junction resolvase (938)	r:2197173-2199986
GECA01s10042g	similar to Saccharomyces cerevisiae YHR009C TDA3 Putative oxidoreductase involved in late endosome to Golgi transport (487)	r:2200555-2202015
GECA01s10053g	similar to Saccharomyces cerevisiae YDR468C TLG1 Essential t-SNARE that mediates fusion of endosome-derived vesicles with the late Golgi (224)	r:2202697-2203368
GECA01s10064g	similar to Saccharomyces cerevisiae YDL167C NRP1 Putative RNA binding protein of unknown function (647)	f:2203666-2205659
GECA01s10097g	similar to Saccharomyces cerevisiae YMR234W RNH1 Ribonuclease H1 (318)	r:2214490-2215443
GECA01s10141g	similar to Saccharomyces cerevisiae YDR277C MTH1 Negative regulator of the glucose-sensing signal transduction pathway (303)	r:2229268-2230176
GECA01s10196g	conserved hypothetical protein (497)	r:2244627-2246117
GECA01s10218g	similar to Saccharomyces cerevisiae YKR069W MET1 S-adenosyl-L-methionine uroporphyrinogen III transmethylase (523)	f:2254835-2256403
GECA01s10229g	similar to Saccharomyces cerevisiae YKR070W Putative protein of unknown function (398)	f:2257007-2258200
GECA01s10240g	similar to Saccharomyces cerevisiae YOR052C Nuclear protein of unknown function (184)	r:2259037-2259702
GECA01s10262g	similar to Saccharomyces cerevisiae YHL030W ECM29 Scaffold protein that assists in association of the proteasome core particle with the regulatory particle (1888)	f:2261173-2266898
GECA01s10306g	similar to Saccharomyces cerevisiae YDR139C RUB1 Ubiquitin-like protein with similarity to mammalian NEDD8 (86)	r:2270306-2270563
GECA01s10317g	conserved hypothetical protein. Putative molybdenum cofactor sulfurase (757)	r:2270830-2273175
GECA01s10339g	similar to Saccharomyces cerevisiae YLR167W RPS31 Fusion protein cleaved to yield ribosomal protein S31 and ubiquitin (150)	r:2275973-2276422
GECA01s10394g	similar to Saccharomyces cerevisiae YKR039W GAP1 General amino acid permease (580)	r:2282950-2284689
GECA01s10427g	similar to Saccharomyces cerevisiae YKR039W GAP1 General amino acid permease (578)	r:2288742-2290475
GECA01s10460g	similar to Saccharomyces cerevisiae YEL036C ANP1 Subunit of the alpha-1,6 mannosyltransferase complex (470)	r:2296965-2298586
GECA01s10471g	similar to Saccharomyces cerevisiae YLL036C PRP19 Splicing factor associated with the spliceosome (544)	f:2299218-2300990
GECA01s10493g	similar to Saccharomyces cerevisiae YJR148W BAT2 Cytosolic branched-chain amino acid (BCAA) aminotransferase (380)	f:2303809-2304948
GECA01s10504g	similar to Saccharomyces cerevisiae YJL094C KHA1 Putative K+/H+ antiporter with a probable role in intracellular cation homeostasis (902)	r:2305474-2308328
GECA01s10526g	similar to Saccharomyces cerevisiae YGL031C RPL24A Ribosomal 60S subunit protein L24A (154)	r:2310882-2311343
GECA01s10537g	similar to Saccharomyces cerevisiae YGL030W RPL30 Ribosomal 60S subunit protein L30 (107)	f:2312085-2312510
GECA01s10548g	similar to Saccharomyces cerevisiae YBL016W FUS3 Mitogen-activated serine/threonine protein kinase involved in mating (350)	f:2313601-2314758
GECA01s10581g	conserved hypothetical protein. Putative C2H2 transcription factor (RfeC) (455)	r:2330368-2331732
GECA01s10636g	similar to Saccharomyces cerevisiae YPL264C Putative membrane protein of unknown function (522)	f:2356368-2357933
GECA01s10702g	similar to Saccharomyces cerevisiae YGR203W YCH1 Phosphatase with sequence similarity to Cdc25p, Arr2p and Mih1p (133)	r:2373986-2374530
GECA01s10713g	similar to Saccharomyces cerevisiae YGR202C PCT1 Cholinephosphate cytidylyltransferase (457)	r:2375102-2376472
GECA01s10724g	similar to Saccharomyces cerevisiae YGR181W TIM13 Mitochondrial intermembrane space protein, forms a complex with Tim8p that delivers a subset of hydrophobic proteins to the TIM22 complex for insertio (113)	r:2377461-2377924
GECA01s10746g	hypothetical protein, no similarity (187)	r:2381132-2381692
GECA01s10768g	similar to Saccharomyces cerevisiae YLR354C TAL1 Transaldolase (326)	f:2383818-2385020
GECA01s10779g	hypothetical protein, no similarity (1121)	f:2385504-2388866
GECA01s10790g	similar to Saccharomyces cerevisiae YDR150W NUM1 Protein required for nuclear migration, localizes to the mother cell cortex and the bud tip (3335)	r:2389271-2399409
GECA01s10812g	similar to Saccharomyces cerevisiae YLR421C RPN13 Subunit of the 19S regulatory particle of the 26S proteasome lid (297)	r:2401599-2402489
GECA01s10823g	similar to Saccharomyces cerevisiae YFL039C ACT1 Actin (376)	f:2404065-2405610
GECA01s10845g	similar to Saccharomyces cerevisiae YMR189W GCV2 P subunit of the mitochondrial glycine decarboxylase complex (1018)	f:2408856-2411909
GECA01s10889g	similar to Saccharomyces cerevisiae YOL156W HXT11 Putative hexose transporter that is nearly identical to Hxt9p (520)	f:2419453-2421012
GECA01s10900g	conserved hypothetical protein (360)	f:2423562-2424641
GECA01s10911g	conserved hypothetical protein (1425)	r:2425272-2429546
GECA01s10922g	similar to Saccharomyces cerevisiae YNR052C POP2 RNase of the DEDD superfamily (439)	f:2430308-2431624
GECA01s10933g	similar to Saccharomyces cerevisiae YGR271W SLH1 Putative RNA helicase related to Ski2p (1963)	f:2431997-2438010
GECA01s10944g	similar to Saccharomyces cerevisiae YOR123C LEO1 Component of the Paf1 complex (438)	f:2438266-2439727
GECA01s10955g	similar to Saccharomyces cerevisiae YGR271C-A EFG1 Essential protein required for maturation of 18S rRNA (266)	r:2439917-2440714
GECA01s10988g	similar to Saccharomyces cerevisiae YGR076C MRPL25 Mitochondrial ribosomal protein of the large subunit (199)	r:2445141-2445737
GECA01s10999g	similar to Saccharomyces cerevisiae YOL140W ARG8 Acetylornithine aminotransferase (447)	f:2446165-2447619
GECA01s11010g	similar to Yarrowia lipolytica YALI0F25509p [Yarrowia lipolytica CLIB 122] (439)	f:2448740-2450056
GECA01s11021g	similar to Saccharomyces cerevisiae YKL157W APE2 Aminopeptidase yscII (883)	f:2450334-2452982
GECA01s11032g	similar to Saccharomyces cerevisiae YIR026C YVH1 Protein phosphatase involved in vegetative growth at low temperatures, sporulation, and glycogen accumulation (338)	f:2453469-2454482
GECA01s11043g	similar to Saccharomyces cerevisiae YOR048C RAT1 Nuclear 5' to 3' single-stranded RNA exonuclease (1018)	f:2455258-2458371
GECA01s11054g	conserved hypothetical protein. Putative glycosyl transferase (389)	f:2459197-2460363
GECA01s11065g	similar to Saccharomyces cerevisiae YGR074W SMD1 Core Sm protein Sm D1 (120)	r:2461022-2461444
GECA01s11120g	conserved hypothetical protein (159)	f:2485389-2485927
GECA01s11131g	similar to Saccharomyces cerevisiae YJL163C Putative protein of unknown function (628)	f:2486449-2488332
GECA01s11142g	conserved hypothetical protein. Putative 3-hydroxybutyryl-CoA dehydrogenase (305)	r:2488543-2489603
GECA01s11153g	similar to Saccharomyces cerevisiae YDR171W HSP42 Small heat shock protein (sHSP) with chaperone activity (251)	f:2490676-2491428
GECA01s11164g	similar to Saccharomyces cerevisiae YDR062W LCB2 Component of serine palmitoyltransferase (439)	f:2492453-2493769
GECA01s11175g	conserved hypothetical protein (361)	r:2494377-2495459
GECA01s11186g	similar to Saccharomyces cerevisiae YDR424C DYN2 Cytoplasmic light chain dynein (97)	r:2495947-2496675
GECA01s11197g	similar to Saccharomyces cerevisiae YPL155C KIP2 Kinesin-related motor protein involved in mitotic spindle positioning (601)	r:2496908-2498710
GECA01s11252g	conserved hypothetical protein (572)	r:2507018-2508733
GECA01s11263g	similar to Saccharomyces cerevisiae YPL111W CAR1 Arginase (416)	f:2510214-2511461
GECA01s11274g	similar to Saccharomyces cerevisiae YBL021C HAP3 Subunit of the heme-activated, glucose-repressed Hap2p/3p/4p/5p CCAAT-binding complex (146)	r:2511541-2512229
GECA01s11285g	similar to Saccharomyces cerevisiae YBL022C PIM1 ATP-dependent Lon protease (1027)	f:2513089-2516236
GECA01s11296g	similar to Saccharomyces cerevisiae YBR006W UGA2 Succinate semialdehyde dehydrogenase involved in the utilization of gamma-aminobutyrate (GABA) as a nitrogen source (497)	f:2517258-2518748
GECA01s11307g	similar to Saccharomyces cerevisiae YDR004W RAD57 Protein that stimulates strand exchange by stabilizing the binding of Rad51p to single-stranded DNA (380)	f:2519048-2520187
GECA01s11318g	similar to Saccharomyces cerevisiae YBL023C MCM2 Protein involved in DNA replication (840)	f:2520511-2523030
GECA01s11329g	hypothetical protein, no similarity (229)	r:2523180-2523866
GECA01s11340g	hypothetical protein, no similarity (570)	f:2524406-2526115
GECA01s11351g	similar to Saccharomyces cerevisiae YER094C PUP3 Beta 3 subunit of the 20S proteasome involved in ubiquitin-dependent catabolism (207)	f:2526553-2527313
GECA01s11362g	conserved hypothetical protein. Putative glycosyl hydrolase (1086)	r:2527829-2531197
GECA01s11395g	similar to Saccharomyces cerevisiae YER042W MXR1 Methionine-S-sulfoxide reductase (202)	r:2535417-2536092
GECA01s11417g	similar to Saccharomyces cerevisiae YOR289W Putative protein of unknown function (218)	f:2537326-2538054
GECA01s11439g	similar to Saccharomyces cerevisiae YMR229C RRP5 RNA binding protein with preference for single stranded tracts of U's involved in synthesis of both 18S and 5.8S rRNAs (1759)	f:2538320-2543659
GECA01s11461g	hypothetical protein, no similarity (600)	f:2548004-2549803
GECA01s11499g	conserved hypothetical protein (98)	f:2563124-2563417
GECA01s11538g	similar to Yarrowia lipolytica YALI0E01540p [Yarrowia lipolytica CLIB 122] (127)	f:2566587-2566967
GECA01s11560g	similar to Saccharomyces cerevisiae YMR266W RSN1 Membrane protein of unknown function (878)	f:2568128-2570761
GECA01s11582g	similar to Saccharomyces cerevisiae YBR011C IPP1 Cytoplasmic inorganic pyrophosphatase (PPase) (285)	f:2573225-2574079
GECA01s11593g	similar to Saccharomyces cerevisiae YML103C NUP188 Subunit of the nuclear pore complex (NPC) (1598)	f:2574340-2579261
GECA01s11967g	similar to Saccharomyces cerevisiae YHL031C GOS1 v-SNARE protein involved in Golgi transport (223)	f:196657-197448
GECA02s00010g	conserved hypothetical protein (408)	r:2979-4202
GECA02s00032g	similar to Arthrobotrys oligospora AOL_s00083g183 hypothetical protein [Arthrobotrys oligospora ATCC 24927] (493)	f:9218-10696
GECA02s00043g	similar to Saccharomyces cerevisiae YNL161W CBK1 Serine/threonine protein kinase that regulates cell morphogenesis pathways (632)	r:11431-13326
GECA02s00065g	similar to Saccharomyces cerevisiae YMR265C Putative protein of unknown function (447)	f:16115-17455
GECA02s00076g	similar to Saccharomyces cerevisiae YML102W CAC2 Component of the chromatin assembly complex (with Rlf2p and Msi1p) (672)	f:17727-19742
GECA02s00087g	conserved hypothetical protein (393)	f:20237-21533
GECA02s00103g	similar to Saccharomyces cerevisiae YMR264W CUE1 Endoplasmic reticulum membrane protein that recruits the ubiquitin-conjugating enzyme Ubc7p to the ER (227)	r:21848-22528
GECA02s00131g	conserved hypothetical protein. Putative velvet factor (298)	f:33301-34194
GECA02s00142g	similar to Saccharomyces cerevisiae YOR037W CYC2 Mitochondrial peripheral inner membrane protein (515)	r:34655-36199
GECA02s00153g	similar to Saccharomyces cerevisiae YAR003W SWD1 Subunit of the COMPASS (Set1C) complex (491)	f:36394-37921
GECA02s00164g	similar to Saccharomyces cerevisiae YDR267C CIA1 WD40 repeat protein involved in assembly of cytosolic and nuclear iron-sulfur proteins (359)	r:39459-40535
GECA02s00175g	conserved hypothetical protein (230)	f:40743-41432
GECA02s00186g	hypothetical protein, no similarity (311)	r:41549-42481
GECA02s00197g	conserved hypothetical protein (794)	r:42663-45044
GECA02s00263g	similar to Yarrowia lipolytica YALI0A06930p [Yarrowia lipolytica CLIB 122] (299)	r:61264-62160
GECA02s00340g	hypothetical protein, no similarity (707)	f:83059-85179
GECA02s00373g	hypothetical protein, no similarity (227)	f:89551-90526
GECA02s00395g	hypothetical protein, no similarity (169)	r:92477-92983
GECA02s00417g	similar to Saccharomyces cerevisiae YMR121C RPL15B Protein component of the large (60S) ribosomal subunit (204)	f:94479-95090
GECA02s00483g	Hypothetical protein, no similarity (384)	r:116690-117841
GECA02s00549g	similar to Yarrowia lipolytica YALI0E25223g [Yarrowia lipolytica CLIB 122] (419)	r:123947-125203
GECA02s00560g	similar to Saccharomyces cerevisiae YPL147W PXA1 Subunit of a heterodimeric peroxisomal ATP-binding cassette transporter complex (795)	r:125620-128004
GECA02s00571g	similar to Saccharomyces cerevisiae YGL216W KIP3 Kinesin-related motor protein involved in mitotic spindle positioning (693)	r:130747-132825
GECA02s00582g	similar to Saccharomyces cerevisiae YPR033C HTS1 Cytoplasmic and mitochondrial histidine tRNA synthetase (578)	f:133074-134807
GECA02s00593g	similar to Saccharomyces cerevisiae YBR289W SNF5 Subunit of the SWI/SNF chromatin remodeling complex involved in transcriptional regulation (545)	r:135166-136800
GECA02s00604g	similar to Saccharomyces cerevisiae YMR062C ARG7 Mitochondrial ornithine acetyltransferase, catalyzes the fifth step in arginine biosynthesis (452)	r:137475-138830
GECA02s00615g	similar to Saccharomyces cerevisiae YLR084C RAX2 N-glycosylated protein involved in the maintenance of bud site selection during bipolar budding (1194)	r:139764-143345
GECA02s00626g	similar to Saccharomyces cerevisiae YNL250W RAD50 Subunit of MRX complex, with Mre11p and Xrs2p (1320)	f:145194-149398
GECA02s00637g	similar to Saccharomyces cerevisiae YDR109C Putative kinase (590)	r:149828-151597
GECA02s00659g	similar to Saccharomyces cerevisiae YFR015C GSY1 Glycogen synthase with similarity to Gsy2p (689)	f:153368-155434
GECA02s00670g	conserved hypothetical protein (262)	f:156634-157419
GECA02s00703g	conserved hypothetical protein. Putative transcription factor (680)	r:164677-166764
GECA02s00725g	hypothetical protein, no similarity, partial (425)	r:167335-168609
GECA02s00736g	similar to Saccharomyces cerevisiae YDL168W SFA1 Bifunctional enzyme containing both alcohol dehydrogenase and glutathione-dependent formaldehyde dehydrogenase activities (379)	f:170902-172038
GECA02s00747g	conserved hypothetical protein. Putative thioredoxin (315)	r:172431-173480
GECA02s00758g	similar to Saccharomyces cerevisiae YPR110C RPC40 RNA polymerase subunit AC40 (351)	f:173768-174883
GECA02s00780g	hypothetical protein, no similarity (544)	r:177786-179417
GECA02s00807g	similar to Saccharomyces cerevisiae YBR109C CMD1 Calmodulin (150)	f:182836-183730
GECA02s00824g	conserved hypothetical protein (860)	r:183986-186675
GECA02s00857g	similar to Saccharomyces cerevisiae YAR018C KIN3 Nonessential protein kinase with unknown cellular role (620)	f:187617-189598
GECA02s00868g	similar to Saccharomyces cerevisiae YAR015W ADE1 N-succinyl-5-aminoimidazole-4-carboxamide ribotide (SAICAR) synthetase (310)	r:189817-190746
GECA02s00879g	similar to Saccharomyces cerevisiae YPR067W ISA2 Protein required for maturation of mitochondrial and cytosolic Fe/S proteins (225)	r:191184-191858
GECA02s00890g	Conserved hypothetical protein (516)	f:192551-194098
GECA02s00901g	similar to Saccharomyces cerevisiae YGL047W ALG13 Catalytic component of UDP-GlcNAc transferase, required for the second step of dolichyl-linked oligosaccharide synthesis (183)	r:194108-194856
GECA02s00912g	similar to Saccharomyces cerevisiae YGR167W CLC1 Clathrin light chain, subunit of the major coat protein involved in intracellular protein transport and endocytosis (237)	r:195308-196175
GECA02s00923g	similar to Saccharomyces cerevisiae YER141W COX15 Protein required for the hydroxylation of heme O to form heme A, which is an essential prosthetic group for cytochrome c oxidase (531)	f:196567-198159
GECA02s00934g	similar to Saccharomyces cerevisiae YER140W EMP65 ER membrane protein of unknown function (720)	r:198530-200689
GECA02s00945g	similar to Saccharomyces cerevisiae YER139C RTR1 RNA polymerase II subunit B1 CTD phosphatase (279)	f:201159-201995
GECA02s00956g	similar to Saccharomyces cerevisiae YJL194W CDC6 Essential ATP-binding protein required for DNA replication (751)	f:202758-205010
GECA02s00967g	Conserved hypothetical protein. Putative bZIP family transcription factor (275)	f:208311-209135
GECA02s00989g	similar to Saccharomyces cerevisiae YNL083W SAL1 ADP/ATP transporter, member of the Ca2+-binding subfamily of mitochondrial carriers (517)	f:213166-214716
GECA02s01000g	conserved hypothetical protein. Putative DNA polymerase (293)	r:215028-216002
GECA02s01011g	similar to saccharomyces cerevisiae YJR068W RFC2 Subunit of heteropentameric Replication factor C (RF-C) (393)	r:216328-217710
GECA02s01022g	similar to Saccharomyces cerevisiae YJR041C URB2 Nucleolar protein required for normal metabolism of the rRNA primary transcript, proposed to be involved in ribosome biogenesis (1222)	r:217997-221715
GECA02s01033g	similar to Saccharomyces cerevisiae YJL069C UTP18 Possible U3 snoRNP protein involved in maturation of pre-18S rRNA (559)	f:221982-223658
GECA02s01044g	similar to Saccharomyces cerevisiae YPL094C SEC62 Essential subunit of Sec63 complex (Sec63p, Sec62p, Sec66p and Sec72p) (384)	f:223971-225218
GECA02s01055g	similar to Saccharomyces cerevisiae YPL103C FMP30 Mitochondrial inner membrane protein with a role in maintaining mitochondrial morphology and normal cardiolipin levels (462)	f:226501-228021
GECA02s01066g	similar to Saccharomyces cerevisiae YBR176W ECM31 Ketopantoate hydroxymethyltransferase, required for pantothenic acid biosynthesis (344)	r:228247-229278
GECA02s01077g	Hypothetical protein, no similarity (283)	r:234481-235329
GECA02s01110g	Hypothetical protein, no similarity (531)	f:248977-250569
GECA02s01121g	Conserved hypothetical protein (155)	f:251974-252438
GECA02s01132g	similar to Saccharomyces cerevisiae YJL080C SCP160 Essential RNA-binding G protein effector of mating response pathway (1235)	r:253751-257455
GECA02s01192g	hypothetical protein, no similarity, partial (gap in ORF) (440)	f:272975-274296
GECA02s01253g	similar to Saccharomyces cerevisiae YOL075C Putative ABC transporter (1305)	f:284204-288178
GECA02s01275g	similar to Saccharomyces cerevisiae YDR421W ARO80 Zinc finger transcriptional activator of the Zn2Cys6 family (1054)	r:297886-301109
GECA02s01286g	similar to Saccharomyces cerevisiae YCL017C NFS1 Cysteine desulfurase involved in iron-sulfur cluster (Fe/S) biogenesis and in thio-modification of mitochondrial and cytoplasmic tRNAs (487)	r:301426-302886
GECA02s01297g	similar to Saccharomyces cerevisiae YCL016C DCC1 Subunit of a complex with Ctf8p and Ctf18p that shares some components with Replication Factor C (368)	r:303095-304198
GECA02s01308g	Conserved hypothetical protein. Putative ubiquitin hydrolase family protein (655)	r:304426-306390
GECA02s01319g	similar to Saccharomyces cerevisiae YBL078C ATG8 Component of autophagosomes and Cvt vesicles (124)	r:306833-307204
GECA02s01330g	Conserved hypothetical protein (481)	f:307857-309299
GECA02s01341g	Conserved hypothetical protein. Putative molybdenum cofactor biosynthesis protein (682)	r:309364-311409
GECA02s01352g	similar to Saccharomyces cerevisiae YLR362W STE11 Signal transducing MEK kinase involved in pheromone response and pseudohyphal/invasive growth pathways, and the high osmolarity response pathway (902)	f:312241-315001
GECA02s01363g	Conserved hypothetical protein (735)	r:315227-317486
GECA02s01374g	Hypothetical protein, no similarity (407)	f:321103-322323
GECA02s01396g	similar to Saccharomyces cerevisiae YDL154W MSH5 Protein of the MutS family (774)	r:322586-325374
GECA02s01423g	Hypothetical protein, no similarity (222)	f:326110-326825
GECA02s01429g	Conserved hypothetical protein (195)	f:327317-327961
GECA02s01440g	similar to Saccharomyces cerevisiae YLR215C CDC123 Protein involved in nutritional control of the cell cycle (370)	r:328729-329838
GECA02s01462g	similar to Saccharomyces cerevisiae YHR150W PEX28 Peroxisomal integral membrane peroxin, involved in the regulation of peroxisomal size, number and distribution (476)	f:330958-332385
GECA02s01473g	Hypothetical protein, no similarity (321)	r:332871-333833
GECA02s01484g	similar to Saccharomyces cerevisiae YHL023C NPR3 Subunit of the conserved Npr2/3 complex that mediates downregulation of TORC1 activity upon amino acid limitation (1070)	r:335324-338590
GECA02s01495g	similar to Saccharomyces cerevisiae YCR019W MAK32 Protein necessary for structural stability of L-A double-stranded RNA-containing particles (354)	r:339136-340197
GECA02s01506g	similar to Saccharomyces cerevisiae YCR073W-A SOL2 Protein with a possible role in tRNA export (307)	f:340731-341651
GECA02s01517g	similar to Saccharomyces cerevisiae YKL197C PEX1 AAA-peroxin that heterodimerizes with Pex6p and participates in the recycling of peroxisomal signal receptor Pex5p from the peroxisomal membrane (1114)	r:342361-345775
GECA02s01528g	similar to Saccharomyces cerevisiae YCR075C ERS1 Protein with similarity to human cystinosin, which is a H(+)-driven transporter involved in L-cystine export from lysosomes and implicated in the dise (271)	f:346234-347136
GECA02s01550g	Conserved hypothetical protein. Putative cell wall protein (1239)	f:349693-353469
GECA02s01572g	similar to Yarrowia lipolytica YALI0E03124g [Yarrowia lipolytica CLIB 122] (743)	f:355313-357663
GECA02s01583g	similar to Saccharomyces cerevisiae YDL103C QRI1 UDP-N-acetylglucosamine pyrophosphorylase, catalyzes the formation of UDP-N-acetylglucosamine (UDP-GlcNAc) (473)	r:358008-359426
GECA02s01605g	similar to Saccharomyces cerevisiae YIL147C SLN1 Histidine kinase osmosensor that regulates a MAP kinase cascade (1268)	f:362488-366356
GECA02s01616g	similar to Saccharomyces cerevisiae YFR048W RMD8 Cytosolic protein required for sporulation (693)	r:366705-368783
GECA02s01627g	similar to Saccharomyces cerevisiae YGL244W RTF1 Subunit of the RNA polymerase II-associated Paf1 complex (557)	f:369245-370980
GECA02s01638g	similar to Saccharomyces cerevisiae YNL010W Putative protein of unknown function with similarity to phosphoserine phosphatases (247)	f:371829-372569
GECA02s01660g	similar to Saccharomyces cerevisiae YLR170C APS1 Small subunit of the clathrin-associated adaptor complex AP-1, which is involved in protein sorting at the trans-Golgi network (150)	r:378876-379432
GECA02s01671g	similar to Saccharomyces cerevisiae YOR099W KTR1 Alpha-1,2-mannosyltransferase involved in O- and N-linked protein glycosylation (408)	r:379790-381013
GECA02s01704g	similar to Saccharomyces cerevisiae YJL102W MEF2 Mitochondrial elongation factor involved in translational elongation (800)	r:383127-385652
GECA02s01726g	similar to Saccharomyces cerevisiae YKR026C GCN3 Alpha subunit of the translation initiation factor eIF2B (322)	f:385990-387246
GECA02s01737g	similar to Saccharomyces cerevisiae YKR025W RPC37 RNA polymerase III subunit C37 (315)	r:387308-388252
GECA02s01759g	Hypothetical protein, no similarity (152)	f:389679-390134
GECA02s01781g	Hypothetical protein, no similarity (231)	f:390675-391367
GECA02s01825g	Conserved hypothetical protein (728)	f:399317-401915
GECA02s01836g	Conserved hypothetical protein (472)	r:402033-403448
GECA02s01847g	similar to Saccharomyces cerevisiae YDR013W PSF1 Subunit of the GINS complex(Sld5p, Psf1p, Psf2p, Psf3p), which is localized to DNA replication origins and implicated in assembly of the DNA replicatio (210)	r:403681-404310
GECA02s01858g	similar to Saccharomyces cerevisiae YCR092C MSH3 Mismatch repair protein, forms dimers with Msh2p that mediate repair of insertion or deletion mutations and removal of nonhomologous DNA ends (1128)	f:404502-407885
GECA02s01869g	similar to Saccharomyces cerevisiae YCR061W Protein of unknown function (625)	r:409567-411441
GECA02s01902g	similar to Saccharomyces cerevisiae YEL050C RML2 Mitochondrial ribosomal protein of the large subunit (436)	f:418238-419545
GECA02s01913g	Conserved hypothetical protein. Putative transcription factor (995)	r:419781-422897
GECA02s01935g	Hypothetical protein, no similarity (151)	r:429347-429799
GECA02s01957g	similar to Saccharomyces cerevisiae YER129W SAK1 Upstream serine/threonine kinase for the SNF1 complex (778)	r:434558-436945
GECA02s01990g	similar to Saccharomyces cerevisiae YPR094W RDS3 Component of the SF3b subcomplex of the U2 snRNP (117)	r:451738-452088
GECA02s01995g	Hypothetical protein, no similarity (519)	r:454929-456485
GECA02s02012g	Hypothetical protein, no similarity (329)	r:471015-472001
GECA02s02023g	similar to Saccharomyces cerevisiae YIL109C SEC24 Component of the Sec23p-Sec24p heterodimer of the COPII vesicle coat (912)	r:473874-476609
GECA02s02034g	similar to Saccharomyces cerevisiae YIL108W Putative metalloprotease (698)	f:481179-483272
GECA02s02045g	similar to Saccharomyces cerevisiae YGR112W SHY1 Mitochondrial inner membrane protein required for assembly of cytochrome c oxidase (complex IV) (327)	r:483698-484678
GECA02s02056g	Hypothetical protein, no similarity (692)	f:485301-487685
GECA02s02089g	similar to Saccharomyces cerevisiae YGL001C ERG26 C-3 sterol dehydrogenase (371)	r:487767-488879
GECA02s02100g	Hypothetical protein, no similarity (646)	r:489403-491469
GECA02s02122g	similar to Saccharomyces cerevisiae YAL001C TFC3 Largest of six subunits of the RNA polymerase III transcription initiation factor complex (TFIIIC) (1428)	f:492027-496469
GECA02s02133g	Hypothetical protein, no similarity (155)	r:497974-498438
GECA02s02144g	Conserved hypothetical protein. Putative methyltransferase (301)	r:499048-499950
GECA02s02155g	similar to Saccharomyces cerevisiae YJR125C ENT3 Protein containing an N-terminal epsin-like domain involved in clathrin recruitment and traffic between the Golgi and endosomes (456)	r:501307-503210
GECA02s02171g	similar to Synechocystis sp. Syn7509DRAFT_00025230 [Synechocystis sp. PCC 7509] (85)	r:503770-504305
GECA02s02188g	conserved hypothetical protein (443)	f:504671-505999
GECA02s02210g	Conserved hypothetical protein. Putative NipSnap1 family protein which may be involved in vesicular transport (326)	r:506064-507382
GECA02s02221g	Conserved hypothetical protein (378)	r:508325-509458
GECA02s02232g	similar to Saccharomyces cerevisiae YER155C BEM2 Rho GTPase activating protein (RhoGAP) involved in the control of cytoskeleton organization and cellular morphogenesis (2277)	r:509885-517213
GECA02s02265g	similar to Saccharomyces cerevisiae YHL021C AIM17 Putative protein of unknown function (395)	f:519949-521133
GECA02s02298g	similar to Saccharomyces cerevisiae YML081W TDA9 DNA-binding protein, putative transcription factor (1142)	f:526124-529695
GECA02s02309g	similar to Saccharomyces cerevisiae YGR243W FMP43 Putative protein of unknown function (124)	f:530745-531539
GECA02s02320g	Conserved hypothetical protein (279)	r:531723-532559
GECA02s02331g	similar to Saccharomyces cerevisiae YDR036C EHD3 3-hydroxyisobutyryl-CoA hydrolase (484)	r:533076-534580
GECA02s02342g	similar to Saccharomyces cerevisiae YBR255C-A Putative protein of unknown function (105)	r:535505-535885
GECA02s02364g	similar to Saccharomyces cerevisiae YLR414C PUN1 Plasma membrane protein with a role in cell wall integrity (303)	r:537090-537998
GECA02s02386g	Conserved hypothetical protein (385)	f:544865-546019
GECA02s02408g	Hypothetical protein, no similarity (697)	f:547657-549747
GECA02s02419g	similar to Saccharomyces cerevisiae YOR043W WHI2 Protein required, with binding partner Psr1p, for full activation of the general stress response, possibly through Msn2p dephosphorylation (505)	r:550045-551559
GECA02s02441g	similar to Saccharomyces cerevisiae YOR296W Putative protein of unknown function (1249)	f:554572-558369
GECA02s02452g	similar to Saccharomyces cerevisiae YGR192C TDH3 Glyceraldehyde-3-phosphate dehydrogenase (338)	r:559883-560896
GECA02s02463g	similar to Saccharomyces cerevisiae YER156C Putative protein of unknown function (365)	r:563109-564203
GECA02s02474g	similar to Saccharomyces cerevisiae YDR079W PET100 Chaperone that specifically facilitates the assembly of cytochrome c oxidase (125)	f:564571-564945
GECA02s02485g	Hypothetical protein, no similarity (425)	r:565758-567032
GECA02s02518g	similar to Saccharomyces cerevisiae YPR091C NVJ2 Lipid-binding ER protein (1067)	f:572697-576009
GECA02s02529g	similar to Saccharomyces cerevisiae YNL244C SUI1 Translation initiation factor eIF1 (111)	r:577481-577952
GECA02s02540g	similar to Saccharomyces cerevisiae YNL243W SLA2 Transmembrane actin-binding protein involved in membrane cytoskeleton assembly and cell polarization (1065)	f:579055-582249
GECA02s02545g	mating type protein MATA (282)	f:584386-585066
GECA02s02562g	similar to Saccharomyces cerevisiae YOR249C APC5 Subunit of the Anaphase-Promoting Complex/Cyclosome (APC/C), which is a ubiquitin-protein ligase required for degradation of anaphase inhibitors (870)	f:585309-588047
GECA02s02573g	similar to Saccharomyces cerevisiae YBR191W RPL21A Protein component of the large (60S) ribosomal subunit, nearly identical to Rpl21Bp (161)	r:590091-591063
GECA02s02584g	similar to Saccharomyces cerevisiae YBR189W RPS9B Protein component of the small (40S) ribosomal subunit, nearly identical to Rps9Ap (193)	r:592858-593931
GECA02s02595g	similar to Saccharomyces cerevisiae YPL167C REV3 Catalytic subunit of DNA polymerase zeta (1573)	r:594285-599072
GECA02s02617g	Conserved hypothetical protein. Putative autophagy-related protein 29 (272)	f:599356-600382
GECA02s02639g	similar to Saccharomyces cerevisiae YPL165C SET6 SET domain protein of unknown function (432)	r:600461-601756
GECA02s02650g	similar to Saccharomyces cerevisiae YDR129C SAC6 Fimbrin, actin-bundling protein (641)	r:608109-610084
GECA02s02661g	similar to Saccharomyces cerevisiae YKL022C CDC16 Subunit of the anaphase-promoting complex/cyclosome (APC/C) (623)	r:610740-612608
GECA02s02672g	similar to Saccharomyces cerevisiae YGR222W PET54 Mitochondrial inner membrane protein that binds to the 5' UTR of the COX3 mRNA to activate its translation (375)	f:612955-614079
GECA02s02683g	similar to Saccharomyces cerevisiae YGR223C HSV2 Phosphatidylinositol 3,5-bisphosphate-binding protein, plays a role in micronucleophagy (414)	r:614258-615499
GECA02s02694g	similar to Saccharomyces cerevisiae YER073W ALD5 Mitochondrial aldehyde dehydrogenase (493)	f:617704-619182
GECA02s02705g	Hypothetical protein, no similarity (534)	r:619309-620910
GECA02s02721g	similar to Saccharomyces cerevisiae YKR083C DAD2 Essential subunit of the Dam1 complex (aka DASH complex)depolymerization thereby aiding in chromosom (125)	f:621675-622171
GECA02s02749g	similar to Saccharomyces cerevisiae YKR082W NUP133 Subunit of the Nup84p subcomplex of the nuclear pore complex (NPC) (1185)	r:622350-625979
GECA02s02760g	similar to Saccharomyces cerevisiae YKR081C RPF2 Essential protein involved in the processing of pre-rRNA and the assembly of the 60S ribosomal subunit (329)	f:626212-627323
GECA02s02771g	similar to Saccharomyces cerevisiae YKR080W MTD1 NAD-dependent 5,10-methylenetetrahydrafolate dehydrogenase (318)	r:627425-628479
GECA02s02782g	similar to Saccharomyces cerevisiae YGR166W TRS65 Subunit of TRAPPII, a multimeric guanine nucleotide-exchange factor for Ypt1p (692)	r:628882-630957
GECA02s02793g	similar to Saccharomyces cerevisiae YOR298C-A MBF1 Transcriptional coactivator that bridges the DNA-binding region of Gcn4p and TATA-binding protein Spt15p (149)	f:631703-632149
GECA02s02804g	similar to Saccharomyces cerevisiae YKR031C SPO14 Phospholipase D (832)	r:632463-635071
GECA02s02826g	similar to Saccharomyces cerevisiae YMR235C RNA1 GTPase activating protein (GAP) for Gsp1p (399)	f:635745-636941
GECA02s02848g	similar to Saccharomyces cerevisiae YDL058W USO1 Essential protein involved in the vesicle-mediated ER to Golgi transport step of secretion (2063)	f:638999-645323
GECA02s02859g	Conserved hypothetical protein (745)	f:646058-648292
GECA02s02870g	similar to Saccharomyces cerevisiae YGR012W Putative cysteine synthase (417)	f:648584-649834
GECA02s02886g	Hypothetical protein, no similarity (670)	r:649945-652006
GECA02s02903g	similar to Saccharomyces cerevisiae YGR013W SNU71 Component of U1 snRNP required for mRNA splicing via spliceosome (641)	f:652222-654280
GECA02s02914g	similar to Saccharomyces cerevisiae YDR416W SYF1 Member of the NineTeen Complex (NTC) that contains Prp19p and stabilizes U6 snRNA in catalytic forms of the spliceosome containing U2, U5, and U6 snRNA (793)	r:654329-656707
GECA02s02925g	similar to Saccharomyces cerevisiae YEL051W VMA8 Subunit D of the eight-subunit V1 peripheral membrane domain of the vacuolar H+-ATPase (V-ATPase) (279)	f:657021-657995
GECA02s03024g	Hypothetical protein, no similarity (474)	r:674862-676283
GECA02s03035g	Hypothetical protein, no similarity (362)	r:681192-682277
GECA02s03046g	similar to Saccharomyces cerevisiae YDR415C Putative aminopeptidase (439)	f:686884-688200
GECA02s03068g	similar to Saccharomyces cerevisiae YFL031W HAC1 Basic leucine zipper (bZIP) transcription factor (ATF/CREB1 homolog) that regulates the unfolded protein response (294)	r:691221-692102
GECA02s03112g	similar to Saccharomyces cerevisiae YLL057C JLP1 Fe(II)-dependent sulfonate/alpha-ketoglutarate dioxygenase (422)	r:702103-703368
GECA02s03123g	similar to Saccharomyces cerevisiae YPR175W DPB2 Second largest subunit of DNA polymerase II (DNA polymerase epsilon) (797)	f:707659-710049
GECA02s03134g	similar to Saccharomyces cerevisiae YPR176C BET2 Beta subunit of Type II geranylgeranyltransferase required for vesicular transport between the endoplasmic reticulum and the Golgi (319)	r:710063-711207
GECA02s03156g	Conserved hypothetical protein. Putative microtubule binding protein (1130)	f:711557-715021
GECA02s03178g	similar to Saccharomyces cerevisiae YGL077C HNM1 Choline/ethanolamine transporter (536)	f:717358-718965
GECA02s03189g	similar to Saccharomyces cerevisiae YKL046C DCW1 Putative mannosidase (453)	r:719772-721130
GECA02s03200g	Conserved hypothetical protein (400)	f:722225-723424
GECA02s03211g	similar to Saccharomyces cerevisiae YJR099W YUH1 Ubiquitin C-terminal hydrolase that cleaves ubiquitin-protein fusions to generate monomeric ubiquitin (347)	r:723599-724698
GECA02s03222g	Hypothetical protein, no similarity (311)	f:724891-725823
GECA02s03233g	similar to Saccharomyces cerevisiae YJR101W RSM26 Mitochondrial ribosomal protein of the small subunit (262)	f:725980-726765
GECA02s03244g	similar to Saccharomyces cerevisiae YIR023W DAL81 Positive regulator of genes in multiple nitrogen degradation pathways (636)	f:727636-729543
GECA02s03255g	similar to Saccharomyces cerevisiae YCL064C CHA1 Catabolic L-serine (L-threonine) deaminase, catalyzes the degradation of both L-serine and L-threonine (380)	r:730213-731352
GECA02s03277g	Conserved hypothetical protein (165)	f:732890-733384
GECA02s03288g	similar to Saccharomyces cerevisiae YMR015C ERG5 C-22 sterol desaturase (530)	r:733705-735294
GECA02s03299g	Hypothetical protein, no similarity (361)	r:737349-738431
GECA02s03310g	Hypothetical protein, no similarity (294)	r:738801-739682
GECA02s03321g	Hypothetical protein, no similarity (198)	r:739934-740676
GECA02s03332g	similar to Saccharomyces cerevisiae YDR322C-A TIM11 Subunit of mitochondrial F1F0-ATPase (95)	f:740969-741883
GECA02s03343g	similar to Saccharomyces cerevisiae YDR322W RPL35 Mitochondrial ribosomal protein of the large subunit (358)	r:742228-743301
GECA02s03354g	similar to Saccharomyces cerevisiae YDR057W YOS9 ER quality-control lectin, integral subunit of the HRD ligase (578)	f:743622-745355
GECA02s03376g	similar to Saccharomyces cerevisiae YMR063W RIM9 Plasma membrane protein of unknown function, involved in the proteolytic activation of Rim101p in response to alkaline pH (684)	f:747781-749832
GECA02s03387g	similar to Saccharomyces cerevisiae YOL141W PPM2 AdoMet-dependent tRNA methyltransferase also involved in methoxycarbonylation (1027)	f:753549-756629
GECA02s03398g	similar to Saccharomyces cerevisiae YJR033C RAV1 Subunit of the RAVE complex (Rav1p, Rav2p, Skp1p), which promotes assembly of the V-ATPase holoenzyme (1430)	r:756742-761273
GECA02s03409g	similar to Saccharomyces cerevisiae YJR034W PET191 Protein required for assembly of cytochrome c oxidase (107)	f:761541-762056
GECA02s03420g	similar to Saccharomyces cerevisiae YJR035W RAD26 Protein involved in transcription-coupled nucleotide excision repair of UV-induced DNA lesions (1189)	f:762319-765952
GECA02s03431g	similar to Saccharomyces cerevisiae YBR248C HIS7 Imidazole glycerol phosphate synthase (glutamine amidotransferase:cyclase) (584)	r:766129-767880
GECA02s03442g	similar to Saccharomyces cerevisiae YJR122W IBA57 Mitochondrial matrix protein involved in the incorporation of iron-sulfur clusters into mitochondrial aconitase-type proteins (494)	r:768794-770275
GECA02s03453g	similar to Saccharomyces cerevisiae YBL051C PIN4 Protein involved in G2/M phase progression and response to DNA damage (747)	f:772077-774317
GECA02s03464g	similar to Saccharomyces cerevisiae YBL052C SAS3 Histone acetyltransferase catalytic subunit of NuA3 complex that acetylates histone H3, involved in transcriptional silencing (732)	f:774610-776805
GECA02s03475g	similar to Saccharomyces cerevisiae YJR121W ATP2 Beta subunit of the F1 sector of mitochondrial F1F0 ATP synthase (505)	r:777457-779324
GECA02s03486g	Conserved hypothetical protein (855)	f:780538-783102
GECA02s03497g	similar to Saccharomyces cerevisiae YPL242C IQG1 Essential protein required for determination of budding pattern (1631)	r:783319-788266
GECA02s03541g	Conserved hypothetical protein (591)	f:795541-797313
GECA02s03596g	Conserved hypothetical protein (591)	f:806478-808250
GECA02s03607g	similar to Saccharomyces cerevisiae YGL035C MIG1 Transcription factor involved in glucose repression (454)	f:810652-812013
GECA02s03612g	similar to Saccharomyces cerevisiae BR008C FLR1 Plasma membrane multidrug transporter of the major facilitator superfamily (639)	r:816732-818648
GECA02s03629g	similar to Saccharomyces cerevisiae YIR007W Putative glycosidase (779)	r:819472-821808
GECA02s03673g	similar to Saccharomyces cerevisiae YER170W ADK2 Mitochondrial adenylate kinase, catalyzes the reversible synthesis of GTP and AMP from GDP and ADP (230)	r:825595-826531
GECA02s03728g	similar to Saccharomyces cerevisiae YLL027W ISA1 Mitochondrial matrix protein involved in biogenesis of the iron-sulfur (Fe/S) cluster of Fe/S proteins (242)	f:839561-840286
GECA02s03750g	similar to Saccharomyces cerevisiae YFL009W CDC4 F-box protein required for G1/S and G2/M transition (779)	r:841714-844050
GECA02s03761g	similar to Saccharomyces cerevisiae YDL120W YFH1 Mitochondrial matrix iron chaperone, oxidizes and stores iron (165)	f:844958-845452
GECA02s03772g	similar to Saccharomyces cerevisiae YNL071W LAT1 Dihydrolipoamide acetyltransferase component (E2) of pyruvate dehydrogenase complex (480)	f:846059-848152
GECA02s03783g	Conserved hypothetical protein (415)	r:848438-849969
GECA02s03805g	similar to Saccharomyces cerevisiae YPR181C SEC23 GTPase-activating protein, stimulates the GTPase activity of Sar1p (758)	f:850677-853025
GECA02s03827g	similar to Saccharomyces cerevisiae YPR180W AOS1 Subunit of a heterodimeric nuclear SUMO activating enzyme (E1) with Uba2p, which may play a role in protein targeting (347)	r:855877-857104
GECA02s03838g	similar to Saccharomyces cerevisiae YPR179C HDA3 Subunit of a possibly tetrameric trichostatin A-sensitive class II histone deacetylase complex (732)	f:857401-859596
GECA02s03843g	conserved hypothetical protein (603)	f:860018-862115
GECA02s03871g	similar to Saccharomyces cerevisiae YPR128C ANT1 Peroxisomal adenine nucleotide transporter (326)	r:862486-863745
GECA02s03893g	similar to Saccharomyces cerevisiae YDR418W RPL12B Protein component of the large (60S) ribosomal subunit (166)	f:865969-866596
GECA02s03904g	similar to Saccharomyces cerevisiae YPR131C NAT3 Catalytic subunit of the NatB N-terminal acetyltransferase (172)	r:866844-867543
GECA02s03915g	similar to Saccharomyces cerevisiae YPR129W SCD6 Repressor of translation initiation (379)	f:867781-868978
GECA02s03926g	Conserved hypothetical protein (200)	r:869165-869824
GECA02s03937g	similar to Saccharomyces cerevisiae YIL021W RPB3 RNA polymerase II third largest subunit B44 (308)	f:870321-871433
GECA02s03981g	Conserved hypothetical protein. Putative Acyl-CoA-binding protein (330)	f:872880-874066
GECA02s04003g	Conserved hypothetical protein. Putative transcription factor (637)	f:875405-877315
GECA02s04036g	similar to Saccharomyces cerevisiae YDL170W UGA3 Transcriptional activator necessary for gamma-aminobutyrate (GABA)-dependent induction of GABA genes (such as UGA1, UGA2, UGA4) (871)	f:883553-886165
GECA02s04058g	similar to Saccharomyces cerevisiae YBL021c HAP3 Subunit of the heme-activated, glucose-repressed Hap2p/3p/4p/5p CCAAT-binding complex (245)	r:887673-888407
GECA02s04069g	Hypothetical protein, no similarity (354)	r:890211-891272
GECA02s04080g	similar to Saccharomyces cerevisiae YDL019C OSH2 Member of an oxysterol-binding protein family with seven members in S. cerevisiae (1169)	f:891932-895496
GECA02s04113g	similar to Saccharomyces cerevisiae YGR121C MEP1 Ammonium permease, belongs to a ubiquitous family of cytoplasmic membrane proteins that transport only ammonium (NH4+) (481)	f:899077-900519
GECA02s04129g	similar to Saccharomyces cerevisiae YCR045C RRT12 Probable subtilisin-family protease (402)	r:900871-902589
GECA02s04135g	similar to Saccharomyces cerevisiae YIL153W RRD1 Peptidyl-prolyl cis/trans-isomerase, activator of the phosphotyrosyl phosphatase activity of PP2A (386)	r:904648-905805
GECA02s04146g	similar to Saccharomyces cerevisiae YJL039C NUP192 Essential structural subunit of the nuclear pore complex (NPC) (1752)	f:906276-911600
GECA02s04179g	similar to Saccharomyces cerevisiae YJL041W NSP1 FG-nucleoporin component of central core of the nuclear pore complex (NPC) (691)	r:913747-915885
GECA02s04190g	similar to Saccharomyces cerevisiae YKL152C GPM1 Tetrameric phosphoglycerate mutase (249)	f:916650-917396
GECA02s04201g	similar to Saccharomyces cerevisiae YJR107W Putative lipase (360)	f:918212-919291
GECA02s04217g	similar to Saccharomyces cerevisiae YDR270W CCC2 Cu(+2)-transporting P-type ATPase (1184)	r:919509-923116
GECA02s04223g	similar to Saccharomyces cerevisiae YLL041C SDH2 Iron-sulfur protein subunit of succinate dehydrogenase (Sdh1p, Sdh2p, Sdh3p, Sdh4p) (271)	r:924271-925083
GECA02s04234g	similar to Saccharomyces cerevisiae YIR009W MSL1 U2B component of U2 snRNP (180)	r:925452-926095
GECA02s04245g	similar to Saccharomyces cerevisiae YBL057C PTH2 One of two (see also PTH1) mitochondrially-localized peptidyl-tRNA hydrolases (256)	f:926524-927291
GECA02s04256g	similar to Saccharomyces cerevisiae YEL036C ANP1 Subunit of the alpha-1,6 mannosyltransferase complex (418)	r:927621-928874
GECA02s04267g	similar to Saccharomyces cerevisiae YGL004C RPN14 Proteasome-interacting protein involved in the assembly of the base subcomplex of the 19S proteasome regulatory particle (RP) (449)	f:929315-930661
GECA02s04278g	Conserved hypothetical protein (443)	r:930735-932063
GECA02s04289g	similar to Saccharomyces cerevisiae YBL015W ACH1 Protein with CoA transferase activity, particularly for CoASH transfer from succinyl-CoA to acetate (523)	f:933525-935093
GECA02s04311g	similar to Saccharomyces cerevisiae YNR012W URK1 Uridine/cytidine kinase (510)	f:936623-938365
GECA02s04344g	similar to Saccharomyces cerevisiae YMR260C TIF11 Translation initiation factor eIF1A (151)	f:939737-940409
GECA02s04355g	similar to Saccharomyces cerevisiae YBR228W SLX1 Subunit of a complex, with Slx4p, that hydrolyzes 5' branches from duplex DNA in response to stalled or converging replication forks (364)	f:940715-941806
GECA02s04366g	Conserved hypothetical protein. Putative magnesium transporter NIPA (366)	r:942560-943657
GECA02s04377g	Conserved hypothetical protein (113)	r:944813-945250
GECA02s04388g	similar to Saccharomyces cerevisiae YJL063C MRPL8 Mitochondrial ribosomal protein of the large subunit (209)	f:945536-946244
GECA02s04399g	Conserved hypothetical protein. Putative eukaryotic translation initiation factor 3 subunit (450)	r:946588-947937
GECA02s04410g	Conserved hypothetical protein (466)	r:948206-950035
GECA02s04432g	Conserved hypothetical protein (113)	r:950641-951044
GECA02s04487g	similar to Saccharomyces cerevisiae YDR185C UPS3 Mitochondrial protein of unknown function (187)	f:961342-961902
GECA02s04498g	Hypothetical protein, no similarity (290)	f:962618-963487
GECA02s04520g	similar to Saccharomyces cerevisiae YBR263W SHM1 Mitochondrial serine hydroxymethyltransferase (491)	f:964417-966047
GECA02s04536g	similar to Saccharomyces cerevisiae YNL186W UBP10 Ubiquitin-specific protease that deubiquitinates ubiquitin-protein moieties (745)	r:966259-968493
GECA02s04542g	similar to Saccharomyces cerevisiae YCL054W SPB1 AdoMet-dependent methyltransferase involved in rRNA processing and 60S ribosomal subunit maturation (826)	r:968986-971527
GECA02s04564g	similar to Saccharomyces cerevisiae YGR086C PIL1 Primary component of eisosomess, which are large immobile cell cortex structures associated with endocytosis (320)	f:975877-976929
GECA02s04586g	similar to Saccharomyces cerevisiae YJL085W EXO70 Subunit of the exocyst complex (662)	f:979951-982046
GECA02s04597g	Conserved hypothetical protein. Putative cytochrome P450 phenylacetate 2-hydroxylase (558)	f:982285-984030
GECA02s04608g	similar to Saccharomyces cerevisiae YNL065W AQR1 Plasma membrane multidrug transporter of the major facilitator superfamily (533)	r:984205-985803
GECA02s04630g	similar to Saccharomyces cerevisiae YJL212C OPT1 Proton-coupled oligopeptide transporter of the plasma membrane (790)	r:986944-989313
GECA02s04652g	similar to Saccharomyces cerevisiae YIL019W FAF1 Protein required for pre-rRNA processing and 40S ribosomal subunit assembly (295)	r:996345-997229
GECA02s04663g	similar to Saccharomyces cerevisiae YIL020C HIS6 Phosphoribosyl-5-amino-1-phosphoribosyl-4-imidazolecarboxiamide isomerase, catalyzes the fourth step in histidine biosynthesis (269)	f:997691-998497
GECA02s04685g	similar to Saccharomyces cerevisiae YOR142W LSC1 Alpha subunit of succinyl-CoA ligase (329)	f:1000347-1001464
GECA02s04696g	similar to Saccharomyces cerevisiae YPR065W ROX1 Heme-dependent repressor of hypoxic genes (422)	r:1005861-1007126
GECA02s04707g	Conserved hypothetical protein (813)	r:1012660-1015098
GECA02s04718g	Conserved hypothetical protein (685)	r:1016162-1018216
GECA02s04784g	similar to Saccharomyces cerevisiae YMR309C NIP1 eIF3c subunit of the eukaryotic translation initiation factor 3 (eIF3) (860)	r:1034342-1036921
GECA02s04795g	hypothetical protein, no similarity (630)	f:1038982-1040873
GECA02s04806g	similar to Saccharomyces cerevisiae YOR281C PLP2 Essential protein that interacts with the CCT (chaperonin containing TCP-1) complex to stimulate actin folding	r:1041344-1042099
GECA02s04817g	similar to Saccharomyces cerevisiae YBR123C TFC1 One of six subunits of the RNA polymerase III transcription initiation factor complex (TFIIIC) (509)	f:1042299-1044001
GECA02s04839g	similar to Saccharomyces cerevisiae YBR122C MRPL36 Mitochondrial ribosomal protein of the large subunit (184)	f:1044177-1044728
GECA02s04855g	similar to Saccharomyces cerevisiae YPR082C DIB1 17-kDa component of the U4/U6aU5 tri-snRNP (144)	f:1044996-1045503
GECA02s04861g	similar to Saccharomyces cerevisiae YBR121C GRS1 Cytoplasmic and mitochondrial glycyl-tRNA synthase that ligates glycine to the cognate anticodon bearing tRNA (655)	f:1046615-1048579
GECA02s04883g	similar to Saccharomyces cerevisiae YDR228C PCF11 mRNA 3' end processing factor, essential component of cleavage and polyadenylation factor IA (CF IA), involved in pre-mRNA 3' end processing (685)	f:1053770-1055890
GECA02s04894g	similar to Saccharomyces cerevisiae YDR226W AKY1 Adenylate kinase, required for purine metabolism (252)	r:1056523-1057278
GECA02s04905g	similar to Saccharomyces cerevisiae YHR068W DYS1 Deoxyhypusine synthase, catalyzes formation of deoxyhypusine, the first step in hypusine biosynthesis (367)	f:1058251-1059351
GECA02s04916g	N7BM subunit of mitochondrial NADH:ubiquinone oxidoreductase (complex I), putative (141)	r:1059539-1059961
GECA02s04927g	conserved hypothetical protein (397)	f:1066532-1067722
GECA02s04938g	hypothetical protein, no similarity (732)	f:1068416-1070611
GECA02s04949g	similar to Saccharomyces cerevisiae YGR100W MDR1 Cytoplasmic GTPase-activating protein for Ypt/Rab transport GTPases Ypt6p (989)	r:1073327-1076293
GECA02s04960g	similar to Saccharomyces cerevisiae YOL123W HRP1 Subunit of cleavage factor I, a five-subunit complex required for the cleavage and polyadenylation of pre-mRNA 3' ends (724)	r:1076653-1078996
GECA02s04971g	similar to Saccharomyces cerevisiae YOL124C TRM11 Catalytic subunit of an adoMet-dependent tRNA methyltransferase complex (Trm11p-Trm112p) (444)	f:1079725-1081125
GECA02s04982g	similar to Saccharomyces cerevisiae YFL038C YPT1 Rab family GTPase (271)	r:1082254-1083256
GECA02s05004g	similar to Saccharomyces cerevisiae YHR012W VPS29 Endosomal protein that is a subunit of the membrane-associated retromer complex (221)	r:1084672-1085486
GECA02s05026g	similar to Saccharomyces cerevisiae YJR151C DAN4 Cell wall mannoprotein (820)	f:1089107-1091566
GECA02s05059g	conserved hypothetical protein (444)	r:1095029-1096360
GECA02s05070g	hypothetical protein, no similarity (601)	r:1098114-1100059
GECA02s05114g	similar to Saccharomyces cerevisiae YKL175W ZRT3 Vacuolar membrane zinc transporter (524)	f:1102490-1104061
GECA02s05125g	hypothetical protein, no similarity (902)	f:1104957-1107662
GECA02s05147g	conserved hypothetical protein (596)	r:1107926-1109713
GECA02s05169g	similar to Saccharomyces cerevisiae YDR472W TRS31 One of 10 subunits of the transport protein particle (TRAPP) complex of the cis-Golgi (236)	f:1110574-1111281
GECA02s05180g	conserved hypothetical protein (592)	f:1111787-1113562
GECA02s05191g	conserved hypothetical protein (431)	f:1113900-1115192
GECA02s05202g	similar to Saccharomyces cerevisiae YPL249C GYP5 GTPase-activating protein (GAP) for yeast Rab family members	f:1115496-1117671
GECA02s05213g	similar to Saccharomyces cerevisiae YBR046C ZTA1 NADPH-dependent quinone reductase (329)	f:1118022-1119008
GECA02s05229g	similar to Saccharomyces cerevisiae YBL026W LSM2 Lsm (Like Sm) protein, partial (94)	r:1121421-1121852
GECA02s05235g	similar to Saccharomyces cerevisiae YJL141C YAK1 Serine-threonine protein kinase that is part of a glucose-sensing system (909)	f:1122477-1125203
GECA02s05246g	similar to Saccharomyces cerevisiae YLR248W RCK2 Protein kinase involved in the response to oxidative and osmotic stress (575)	f:1125822-1127971
GECA02s05257g	similar to Saccharomyces cerevisiae YDL195W SEC31 Component of the Sec13p-Sec31p complex of the COPII vesicle coat (1312)	r:1128288-1132310
GECA02s05268g	similar to Saccharomyces cerevisiae YDL141W BPL1 Biotin:apoprotein ligase (695)	f:1132976-1135119
GECA02s05279g	conserved hypothetical protein (327)	r:1135349-1136440
GECA02s05312g	conserved hypothetical protein (438)	f:1144138-1145451
GECA02s05323g	conserved hypothetical protein. Putative RNA polymerase II mediator complex component Srb8 (1595)	f:1146662-1151512
GECA02s05334g	similar to Saccharomyces cerevisiae YBR088C POL30 Proliferating cell nuclear antigen (PCNA), functions as the sliding clamp for DNA polymerase delta (260)	r:1154793-1155572
GECA02s05345g	similar to Saccharomyces cerevisiae YGL201C MCM6 Protein involved in DNA replication (936)	r:1156189-1158996
GECA02s05356g	hypothetical protein, no similarity (199)	f:1159389-1159985
GECA02s05367g	similar to Saccharomyces cerevisiae YGR157W CHO2 Phosphatidylethanolamine methyltransferase (PEMT) (883)	f:1161296-1164019
GECA02s05378g	similar to Saccharomyces cerevisiae YKL210W UBA1 Ubiquitin activating enzyme (E1) (1017)	f:1164466-1167573
GECA02s05389g	similar to Saccharomyces cerevisiae YOL132W GAS4 1,3-beta-glucanosyltransferase (515)	f:1167990-1169708
GECA02s05400g	similar to Saccharomyces cerevisiae YOR196C LIP5 Protein involved in biosynthesis of the coenzyme lipoic acid (438)	f:1170765-1172078
GECA02s05405g	similar to Saccharomyces cerevisiae YPL115C BEM3 Rho GTPase activating protein (RhoGAP) involved in control of the cytoskeleton organization (1265)	r:1172681-1176530
GECA02s05433g	similar to Saccharomyces cerevisiae YMR205C PFK2 Beta subunit of heterooctameric phosphofructokinase involved in glycolysis (993)	f:1182192-1185170
GECA02s05449g	hypothetical protein, no similarity (330)	r:1185596-1186585
GECA02s05455g	hypothetical protein, no similarity (160)	r:1186645-1187124
GECA02s05477g	similar to Saccharomyces cerevisiae YDR313C PIB1 RING-type ubiquitin ligase of the endosomal and vacuolar membranes (289)	r:1188911-1189922
GECA02s05488g	similar to Saccharomyces cerevisiae YDR312W SSF2 Protein required for ribosomal large subunit maturation (428)	r:1190445-1191791
GECA02s05510g	similar to Saccharomyces cerevisiae YML078W CPR3 Mitochondrial peptidyl-prolyl cis-trans isomerase (cyclophilin) (189)	r:1195441-1196007
GECA02s05532g	similar to Saccharomyces cerevisiae YDR179W-A Putative protein of unknown function (556)	f:1196890-1198557
GECA02s05543g	similar to Saccharomyces cerevisiae YLR165C PUS5 Pseudouridine synthase (292)	r:1198755-1199630
GECA02s05554g	similar to Saccharomyces cerevisiae YLR164W SHH4 Mitochondrial inner membrane protein of unknown function (166)	r:1200486-1200983
GECA02s05565g	similar to Saccharomyces cerevisiae YLR163C MAS1 Smaller subunit of the mitochondrial processing protease (MPP) (471)	f:1201590-1203002
GECA02s05576g	similar to Saccharomyces cerevisiae YPL204W HRR25 Protein kinase involved in regulating diverse events including vesicular trafficking (474)	f:1205674-1207095
GECA02s05598g	similar to Saccharomyces cerevisiae YDR180W SCC2 Subunit of cohesin loading factor (Scc2p-Scc4p) (1635)	f:1207823-1212976
GECA02s05609g	similar to Saccharomyces cerevisiae YDR182W CDC1 Putative lipid phosphatase of the endoplasmic reticulum (549)	r:1213713-1215359
GECA02s05620g	conserved hypothetical protein (292)	f:1215732-1216607
GECA02s05642g	conserved hypothetical protein (251)	f:1216836-1217845
GECA02s05658g	conserved hypothetical protein (77)	f:1218010-1218348
GECA02s05664g	conserved hypothetical protein (494)	f:1218799-1220432
GECA02s05675g	similar to Saccharomyces cerevisiae YDR183W PLP1 Protein that interacts with CCT (chaperonin containing TCP-1) complex and has a role in actin and tubulin folding (263)	f:1220873-1221661
GECA02s05691g	similar to Saccharomyces cerevisiae YHR001W-A QCR10 Subunit of the ubiqunol-cytochrome c oxidoreductase complex which includes Cobp, Rip1p, Cyt1p, Cor1p, Qcr2p, Qcr6p, Qcr7p, Qcr8p, Qcr9p, and Qcr10p (81)	r:1222005-1222433
GECA02s05697g	conserved hypothetical protein (142)	f:1224468-1225119
GECA02s05708g	similar to Saccharomyces cerevisiae YKL114C APN1 Major apurinic/apyrimidinic endonuclease (352)	r:1225294-1226537
GECA02s05719g	similar to Saccharomyces cerevisiae YKL113C RAD27 5' to 3' exonuclease, 5' flap endonuclease (385)	r:1226832-1227986
GECA02s05730g	similar to Saccharomyces cerevisiae YMR047C NUP116 FG-nucleoporin component of central core of the nuclear pore complex (NPC) (1149)	f:1229252-1232698
GECA02s05741g	similar to Saccharomyces cerevisiae YDL193W NUS1 Putative prenyltransferase (286)	r:1232917-1233774
GECA02s05752g	conserved hypothetical protein (866)	r:1234580-1237177
GECA02s05774g	similar to Saccharomyces cerevisiae YGR279C SCW4 Cell wall protein with similarity to glucanases (377)	r:1242935-1244065
GECA02s05840g	conserved hypothetical protein (638)	r:1252355-1254268
GECA02s05851g	similar to Saccharomyces cerevisiae YDR032C PST2 Protein with similarity to members of a family of flavodoxin-like proteins (202)	r:1255480-1256085
GECA02s05862g	similar to Saccharomyces cerevisiae YCR004C YCP4 Protein of unknown function, has sequence and structural similarity to flavodoxins (415)	f:1258448-1259790
GECA02s05884g	conserved hypothetical protein (577)	r:1262156-1263886
GECA02s05900g	conserved hypothetical protein (170)	f:1264575-1265506
GECA02s05917g	similar to Saccharomyces cerevisiae YGL233W SEC15 Essential 113kDa subunit of the exocyst complex which mediates polarized targeting of vesicles to active sites of exocytosis (811)	r:1265718-1268150
GECA02s05928g	conserved hypothetical protein. Putative mitochondrial PPR repeat protein (1381)	r:1269727-1273869
GECA02s05939g	hypothetical protein, no similarity (853)	r:1275247-1277805
GECA02s05961g	similar to Saccharomyces cerevisiae YML126C ERG13 3-hydroxy-3-methylglutaryl-CoA (HMG-CoA) synthase, catalyzes the formation of HMG-CoA from acetyl-CoA and acetoacetyl-CoA (444)	r:1278102-1279642
GECA02s05972g	conserved hypothetical protein (368)	r:1280712-1281815
GECA02s05983g	conserved hypothetical protein (381)	r:1282479-1283621
GECA02s05994g	similar to Saccharomyces cerevisiae YNL189W SRP1 Karyopherin alpha homolog (531)	r:1284470-1286062
GECA02s06005g	similar to Saccharomyces cerevisiae YHR134W WSS1 Sumoylated protein that localizes to a single spot on the nuclear periphery of mother cells but not daughters (335)	r:1286353-1287357
GECA02s06016g	conserved hypothetical protein (460)	f:1287897-1289276
GECA02s06027g	conserved hypothetical protein (1006)	r:1289748-1292765
GECA02s06038g	conserved hypothetical protein (378)	r:1295442-1296629
GECA02s06065g	similar to Saccharomyces cerevisiae YER029C SMB1 Core Sm protein Sm B (95)	f:1299490-1300001
GECA02s06082g	conserved hypothetical protein (742)	r:1301096-1303321
GECA02s06104g	similar to Saccharomyces cerevisiae YOL022C TSR4 Cytoplasmic protein required for correct processing of the 20S pre-rRNA at site D to generate mature 18S rRNA (454)	r:1306955-1308316
GECA02s06115g	similar to Saccharomyces cerevisiae YDR052C DBF4 Regulatory subunit of Cdc7p-Dbf4p kinase complex	r:1308738-1310510
GECA02s06126g	similar to Saccharomyces cerevisiae YGL009C LEU1 Isopropylmalate isomerase, catalyzes the second step in the leucine biosynthesis pathway (774)	f:1312434-1314755
GECA02s06148g	similar to Saccharomyces cerevisiae YOR120W GCY1 Glycerol dehydrogenase, involved in an alternative pathway for glycerol catabolism used under microaerobic conditions (310)	f:1316856-1317785
GECA02s06159g	conserved hypothetical protein (202)	r:1317947-1318552
GECA02s06170g	similar to Saccharomyces cerevisiae YDR177W UBC1 Ubiquitin-conjugating enzyme (261)	r:1318992-1319872
GECA02s06181g	similar to Saccharomyces cerevisiae YGR282C BGL2 Endo-beta-1,3-glucanase, major protein of the cell wall, involved in cell wall maintenance (309)	r:1320512-1321438
GECA02s06192g	similar to Saccharomyces cerevisiae YMR145C NDE1 Mitochondrial external NADH dehydrogenase, a type II NAD(P)H:quinone oxidoreductase that catalyzes the oxidation of cytosolic NADH (572)	f:1326196-1327911
GECA02s06214g	similar to Saccharomyces cerevisiae YOR326W MYO2 Type V myosin motor involved in actin-based transport of cargos (1597)	r:1329111-1334268
GECA02s06225g	conserved hypothetical protein (78)	r:1335278-1335616
GECA02s06236g	similar to Saccharomyces cerevisiae YGR083C GCD2 Delta subunit of the translation initiation factor eIF2B, the guanine-nucleotide exchange factor for eIF2 (435)	f:1335940-1337244
GECA02s06247g	similar to Saccharomyces cerevisiae YOL119C MCH4 Protein with similarity to mammalian monocarboxylate permeases (489)	r:1338085-1339551
GECA02s06269g	similar to Saccharomyces cerevisiae YPL072W UBP16 Deubiquitinating enzyme anchored to the outer mitochondrial membrane (832)	r:1345404-1347899
GECA02s06280g	conserved hypothetical protein (326)	f:1348733-1349815
GECA02s06291g	conserved hypothetical protein (224)	r:1350390-1351061
GECA02s06324g	similar to Saccharomyces cerevisiae YOR283W Phosphatase with a broad substrate specificity (269)	f:1354086-1354892
GECA02s06335g	similar to Saccharomyces cerevisiae YBR089C-A NHP6B High-mobility group (HMG) protein, binds to and remodels nucleosomes (102)	r:1355509-1355894
GECA02s06368g	similar to Saccharomyces cerevisiae YFR001W LOC1 Nuclear protein involved in asymmetric localization of ASH1 mRNA (189)	f:1361865-1362519
GECA02s06379g	similar to Saccharomyces cerevisiae YKR093W PTR2 Integral membrane peptide transporter (575)	r:1366935-1368659
GECA02s06390g	similar to Saccharomyces cerevisiae YNL284C MRPL10 Mitochondrial ribosomal protein of the large subunit (294)	f:1375523-1376404
GECA02s06401g	conserved hypothetical protein. Putative cyclophilin (506)	r:1376613-1378130
GECA02s06406g	similar to Saccharomyces cerevisiae YKL092C BUD2 GTPase activating factor for Rsr1p/Bud1p (1026)	r:1382284-1385361
GECA02s06423g	hypothetical protein, no similarity (367)	r:1385410-1386710
GECA02s06434g	similar to Saccharomyces cerevisiae YDR427W RPN9 Non-ATPase regulatory subunit of the 26S proteasome (388)	r:1388954-1390194
GECA02s06445g	similar to Saccharomyces cerevisiae YPL170W DAP1 Heme-binding protein involved in regulation of cytochrome P450 protein Erg11p (118)	f:1390563-1391005
GECA02s06456g	similar to Saccharomyces cerevisiae YDR428C BNA7 Formylkynurenine formamidase, involved in the de novo biosynthesis of NAD from tryptophan via kynurenine (296)	f:1391363-1392250
GECA02s06478g	similar to Saccharomyces cerevisiae YMR080C NAM7 ATP-dependent RNA helicase of the SFI superfamily involved in nonsense mediated mRNA decay (1049)	r:1395002-1398148
GECA02s06489g	similar to Saccharomyces cerevisiae YNL075W IMP4 Component of the SSU processome (284)	f:1398805-1399722
GECA02s06500g	hypothetical protein, no similarity (693)	r:1400125-1402203
GECA02s06511g	similar to Saccharomyces cerevisiae YLR118C Acyl-protein thioesterase responsible for depalmitoylation of Gpa1p (237)	f:1403465-1404175
GECA02s06522g	similar to Saccharomyces cerevisiae YJL081C ARP4 Nuclear actin-related protein involved in chromatin remodeling (423)	r:1404514-1405782
GECA02s06533g	similar to Saccharomyces cerevisiae YBR291C CTP1 Mitochondrial inner membrane citrate transporter (298)	f:1406218-1407314
GECA02s06544g	similar to Saccharomyces cerevisiae YBR290W BSD2 Heavy metal ion homeostasis protein (341)	r:1407421-1408443
GECA02s06555g	similar to Saccharomyces cerevisiae YNR044W AGA1 Anchorage subunit of a-agglutinin of a-cells (676)	r:1409500-1411527
GECA02s06566g	hypothetical protein, no similarity (432)	f:1415654-1416949
GECA02s06577g	similar to Saccharomyces cerevisiae YBL107C MIC23 Mitochondrial intermembrane space protein of unknown function	r:1419656-1420231
GECA02s06588g	similar to Saccharomyces cerevisiae YFR045W Putative mitochondrial transport protein	f:1420530-1421959
GECA02s06621g	similar to Saccharomyces cerevisiae YDR403W DIT1 Sporulation-specific enzyme required for spore wall maturation (510)	r:1422048-1423697
GECA02s06643g	similar to Saccharomyces cerevisiae YDR402C DIT2 N-formyltyrosine oxidase (498)	f:1425057-1426747
GECA02s06676g	conserved hypothetical protein (815)	r:1427255-1429888
GECA02s06687g	similar to Saccharomyces cerevisiae YKL150W MCR1 Mitochondrial NADH-cytochrome b5 reductase (321)	r:1430963-1432188
GECA02s06698g	similar to Saccharomyces cerevisiae YKL151C NADHX dehydratase, converts (S)-NADHX to NADH in an ATP-dependent manner (329)	f:1432969-1434034
GECA02s06709g	conserved hypothetical protein (376)	f:1434936-1436063
GECA02s06720g	similar to Saccharomyces cerevisiae YGL028C SCW11 Cell wall protein with similarity to glucanases (429)	r:1436640-1437926
GECA02s06731g	hypothetical protein, no similarity (728)	r:1443151-1445334
GECA02s06742g	similar to Saccharomyces cerevisiae YJR050W ISY1 Member of NineTeen Complex (NTC) that contains Prp19p and stabilizes U6 snRNA in catalytic forms of spliceosome containing U2 (254)	f:1446115-1446876
GECA02s06753g	similar to Saccharomyces cerevisiae YDR160W SSY1 Component of the SPS plasma membrane amino acid sensor system (Ssy1p-Ptr3p-Ssy5p) (868)	r:1446950-1449553
GECA02s06775g	similar to Saccharomyces cerevisiae YJR048W CYC1 Cytochrome c, isoform 1 (110)	r:1451430-1451822
GECA02s06786g	similar to Saccharomyces cerevisiae YEL065W SIT1 Ferrioxamine B transporter (662)	r:1453010-1454995
GECA02s06808g	similar to Saccharomyces cerevisiae YGR235C MOS2 Putative protein of unknown function (258)	f:1459869-1460731
GECA02s06819g	conserved hypothetical protein. Putative TORC2 subunit (494)	r:1463573-1465054
GECA02s06830g	similar to Saccharomyces cerevisiae YDR304C CPR1 Cytoplasmic peptidyl-prolyl cis-trans isomerase (cyclophilin) (224)	f:1465423-1466094
GECA02s06841g	conserved hypothetical protein (504)	f:1466504-1468015
GECA02s06852g	similar to Saccharomyces cerevisiae YER163C GCG1 Gamma-glutamyl cyclotransferase	f:1468658-1469323
GECA02s06863g	hypothetical protein, no similarity (746)	r:1469574-1471811
GECA02s06885g	conserved hypothetical protein (66)	r:1480745-1480942
GECA02s06918g	conserved hypothetical protein (230)	f:1483702-1484391
GECA02s06929g	NUHM subunit of mitochondrial NADH:ubiquinone oxidoreductase (complex I), putative (241)	f:1484731-1485453
GECA02s06940g	similar to Saccharomyces cerevisiae YGR033C TIM21 Nonessential subunit of the Translocase of the Inner Mitochondrial membrane (TIM23 complex) (267)	r:1485600-1486400
GECA02s06951g	similar to Saccharomyces cerevisiae YER122C GLO3 ADP-ribosylation factor GTPase activating protein (ARF GAP) (477)	f:1486795-1488292
GECA02s06973g	conserved hypothetical protein (286)	f:1498866-1499723
GECA02s06989g	similar to Saccharomyces cerevisiae YDL115C IWR1 RNA polymerase II transport factor, conserved from yeast to humans (335)	r:1500538-1502100
GECA02s07039g	conserved hypothetical protein. Putative lectin family integral membrane protein (351)	f:1510601-1511653
GECA02s07050g	similar to Saccharomyces cerevisiae YNR019W ARE2 Acyl-CoA:sterol acyltransferase, isozyme of Are1p (613)	r:1512222-1514060
GECA02s07061g	similar to Saccharomyces cerevisiae YDR268W MSW1 Mitochondrial tryptophanyl-tRNA synthetase (382)	r:1514409-1515554
GECA02s07072g	similar to Saccharomyces cerevisiae YMR170C ALD2 Cytoplasmic aldehyde dehydrogenase (497)	r:1515740-1517230
GECA02s07094g	similar to Saccharomyces cerevisiae YDL105W NSE4 Component of the SMC5-SMC6 complex (330)	r:1518493-1519482
GECA02s07105g	similar to Saccharomyces cerevisiae YMR167W MLH1 Protein required for mismatch repair in mitosis and meiosis as well as crossing over during meiosis (748)	f:1519728-1522082
GECA02s07127g	conserved hypothetical protein (723)	r:1523796-1525964
GECA02s07149g	similar to Saccharomyces cerevisiae YBL069W AST1 Peripheral membrane protein that interacts with the plasma membrane ATPase Pma1p and has a role in its targeting to the plasma membrane (399)	f:1530969-1532165
GECA02s07160g	similar to Saccharomyces cerevisiae YHL002W HSE1 Subunit of the endosomal Vps27p-Hse1p complex required for sorting of ubiquitinated membrane proteins (447)	f:1532499-1533912
GECA02s07171g	similar to Saccharomyces cerevisiae YKL006C-A SFT1 Intra-Golgi v-SNARE, required for transport of proteins between an early and a later Golgi compartment (99)	f:1534885-1535303
GECA02s07182g	similar to Saccharomyces cerevisiae YKL007W CAP1 Alpha subunit of the capping protein heterodimer (Cap1p and Cap2p) (266)	r:1535682-1536947
GECA02s07204g	similar to Saccharomyces cerevisiae YHR129C ARP1 Actin-related protein of the dynactin complex (416)	f:1537202-1538583
GECA02s07215g	similar to Saccharomyces cerevisiae YDR429C TIF35 eIF3g subunit of the core complex of translation initiation factor 3 (eIF3) (280)	r:1538672-1539579
GECA02s07231g	conserved hypothetical protein (849)	f:1540293-1542985
GECA02s07237g	similar to Saccharomyces cerevisiae YOR197W MCA1 Ca2+-dependent cysteine protease similar to mammalian metacaspases (472)	r:1543564-1544979
GECA02s07248g	similar to Saccharomyces cerevisiae YMR310C Putative methyltransferase (350)	f:1545770-1546928
GECA02s07259g	similar to Saccharomyces cerevisiae YNL202W SPS19 Peroxisomal 2,4-dienoyl-CoA reductase (291)	f:1549898-1550858
GECA02s07270g	similar to Saccharomyces cerevisiae YKL034W TUL1 Golgi-localized RING-finger ubiquitin ligase (E3) (781)	f:1552314-1554656
GECA02s07281g	similar to Saccharomyces cerevisiae YBL072C RPS8A Protein component of the small (40S) ribosomal subunit (203)	r:1554809-1555417
GECA02s07292g	similar to Saccharomyces cerevisiae YBL071W-A KTI11 Zn-ribbon protein that co-purifies with Dph1 and Dph2 in a complex required for synthesis of diphthamide on translation factor eEF2 (70)	f:1557367-1557642
GECA02s07303g	conserved hypothetical protein (470)	f:1558296-1559705
GECA02s07314g	similar to Saccharomyces cerevisiae YFR022W ROG3 Protein that binds the ubiquitin ligase Rsp5p via its 2 PY motifs (741)	r:1560502-1562874
GECA02s07325g	similar to Saccharomyces cerevisiae YER161C SPT2 Protein involved in negative regulation of transcription (425)	r:1564566-1565840
GECA02s07336g	conserved hypothetical protein (595)	r:1566291-1568208
GECA02s07358g	conserved hypothetical protein (431)	r:1568448-1569740
GECA02s07380g	similar to Saccharomyces cerevisiae YHR032W ERC1 Member of the multi-drug and toxin extrusion (MATE) family of the multidrug/oligosaccharidyl-lipid/polysaccharide (MOP) exporter superfamily (582)	f:1574065-1575810
GECA02s07413g	similar to Saccharomyces cerevisiae YHR032W ERC1 Member of the multi-drug and toxin extrusion (MATE) family of the multidrug/oligosaccharidyl-lipid/polysaccharide (MOP) exporter superfamily (583)	r:1579036-1580784
GECA02s07424g	similar to Saccharomyces cerevisiae YDL130W RPP1B Ribosomal stalk protein P1 beta (106)	f:1585905-1586662
GECA02s07435g	similar to Saccharomyces cerevisiae YNL201C PSY2 Subunit of protein phosphatase PP4 complex (895)	r:1587292-1590078
GECA02s07457g	similar to Saccharomyces cerevisiae YMR223W UBP8 Ubiquitin-specific protease that is a component of the SAGA (Spt-Ada-Gcn5-Acetyltransferase) acetylation complex (710)	r:1595893-1598097
GECA02s07468g	similar to Saccharomyces cerevisiae YLR342W FKS1 Catalytic subunit of 1,3-beta-D-glucan synthase (1971)	r:1598575-1604487
GECA02s07484g	hypothetical protein, no similarity (167)	f:1609350-1609850
GECA02s07501g	similar to Saccharomyces cerevisiae YMR307W GAS1 Beta-1,3-glucanosyltransferase (554)	f:1611146-1612807
GECA02s07512g	similar to Saccharomyces cerevisiae YGR280C PXR1 Essential protein involved in rRNA and snoRNA maturation (288)	r:1612973-1613983
GECA02s07523g	similar to Saccharomyces cerevisiae YIL047C SYG1 Plasma membrane protein of unknown function (993)	f:1615700-1618962
GECA02s07545g	similar to Saccharomyces cerevisiae YIL047C SYG1 Plasma membrane protein of unknown function (991)	f:1620703-1623951
GECA02s07556g	similar to Saccharomyces cerevisiae YIL048W NEO1 Putative aminophospholipid translocase (flippase) involved in endocytosis and vacuolar biogenesis (1081)	r:1624422-1627664
GECA02s07578g	Conserved hypothetical protein (393)	f:1638431-1639609
GECA02s07611g	similar to Saccharomyces cerevisiae YOR107W RGS2 Negative regulator of glucose-induced cAMP signaling (291)	r:1670363-1671235
GECA02s07644g	similar to Yarrowia lipolytica YALI0E06105p [Yarrowia lipolytica CLIB122] (401)	r:1692157-1693359
GECA02s07655g	similar to Saccharomyces cerevisiae YNL084C END3 EH domain-containing protein involved in endocytosis, actin cytoskeletal organization and cell wall morphogenesis (409)	f:1696627-1697853
GECA02s07666g	NUGM subunit of mitochondrial NADH:ubiquinone oxidoreductase (complex I), putative (292)	r:1698119-1698994
GECA02s07688g	hypothetical protein, no similarity (577)	f:1699424-1701216
GECA02s07710g	similar to Saccharomyces cerevisiae YGR260W TNA1 High affinity nicotinic acid plasma membrane permease (509)	r:1705706-1707232
GECA02s07743g	similar to Saccharomyces cerevisiae YDL137W ARF2 ADP-ribosylation factor (183)	f:1715997-1716545
GECA02s07754g	similar to Saccharomyces cerevisiae YDL185W VMA1 Subunit A of the eight-subunit V1 peripheral membrane domain of the vacuolar H+-ATPase (1055)	f:1717460-1720764
GECA02s07776g	similar to Saccharomyces cerevisiae YNL088W TOP2 Topoisomerase II, relieves torsional strain in DNA (1631)	r:1722328-1727287
GECA02s07787g	similar to Saccharomyces cerevisiae YPR139C LOA1 Lysophosphatidic acid acyltransferase (293)	f:1727794-1728891
GECA02s07798g	similar to Saccharomyces cerevisiae YIL129C TAO3 Component of the RAM signaling network that is involved in regulation of Ace2p activity and cellular morphogenesis (2362)	r:1729104-1736189
GECA02s07803g	hypothetical protein, no similarity (230)	r:1736302-1737134
GECA02s07809g	similar to Saccharomyces cerevisiae YMR197C VTI1 Protein involved in cis-Golgi membrane traffic (225)	r:1738127-1739060
GECA02s07820g	similar to Saccharomyces cerevisiae YPL252C YAH1 Ferredoxin of the mitochondrial matrix required for formation of cellular iron-sulfur proteins (180)	f:1739626-1740165
GECA02s07831g	similar to Saccharomyces cerevisiae YPR141C KAR3 Minus-end-directed microtubule motor that functions in mitosis and meiosis (749)	f:1740606-1743043
GECA02s07853g	conserved hypothetical protein (769)	f:1745359-1747665
GECA02s07864g	hypothetical protein, no similarity (414)	f:1749525-1750766
GECA02s07886g	similar to Saccharomyces cerevisiae YMR296C LCB1 Component of serine palmitoyltransferase (532)	r:1753377-1754972
GECA02s07908g	NI8M subunit of mitochondrial NADH:ubiquinone oxidoreductase (complex I), putative (94)	r:1757269-1757705
GECA02s07919g	similar to Saccharomyces cerevisiae YHR176W FMO1 Flavin-containing monooxygenase, localized to the cytoplasmic face of the ER membrane (454)	f:1758410-1759771
GECA02s07941g	similar to Saccharomyces cerevisiae YMR110C HFD1 Putative fatty aldehyde dehydrogenase (527)	f:1764847-1766427
GECA02s07952g	similar to Saccharomyces cerevisiae YMR116C ASC1 G-protein beta subunit and guanine nucleotide dissociation inhibitor for Gpa2p (321)	f:1766966-1768179
GECA02s07963g	similar to Saccharomyces cerevisiae YKL134C OCT1 Mitochondrial intermediate peptidase (780)	r:1768399-1770738
GECA02s07974g	similar to Saccharomyces cerevisiae YMR115W MGR3 Subunit of the mitochondrial (mt) i-AAA protease supercomplex, which degrades misfolded mitochondrial proteins (473)	r:1770992-1772410
GECA02s07985g	hypothetical protein, no similarity (285)	r:1772717-1773571
GECA02s07996g	similar to Saccharomyces cerevisiae YHR190W ERG9 Farnesyl-diphosphate farnesyl transferase (squalene synthase), joins two farnesyl pyrophosphate moieties to form squalene in the sterol biosynthesis pa (452)	f:1774416-1775771
GECA02s08007g	similar to Saccharomyces cerevisiae YMR113W FOL3 Dihydrofolate synthetase, involved in folic acid biosynthesis (429)	r:1775883-1777169
GECA02s08018g	similar to Saccharomyces cerevisiae YKL135C APL2 Beta-adaptin (731)	f:1777406-1779757
GECA02s08029g	hypothetical protein, no similarity (980)	r:1779985-1782924
GECA02s08040g	similar to Saccharomyces cerevisiae YDL159W STE7 Signal transducing MAP kinase kinase involved in pheromone response (357)	r:1783437-1784507
GECA02s08051g	similar to Saccharomyces cerevisiae YDL160C DHH1 Cytoplasmic DExD/H-box helicase, stimulates mRNA decapping (530)	f:1785426-1787015
GECA02s08062g	similar to Saccharomyces cerevisiae YJR140C HIR3 Subunit of the HIR complex	r:1787436-1793028
GECA02s08073g	similar to Saccharomyces cerevisiae YJR141W Essential protein of unknown function (459)	f:1794068-1795444
GECA02s08084g	similar to Saccharomyces cerevisiae YHR201C PPX1 Exopolyphosphatase, hydrolyzes inorganic polyphosphate (poly P) into Pi residues (413)	r:1795509-1796853
GECA02s08095g	similar to Saccharomyces cerevisiae YJR139C HOM6 Homoserine dehydrogenase (416)	f:1797115-1798440
GECA02s08106g	similar to Saccharomyces cerevisiae YJR138W IML1 Subunit of the SEA (Seh1-associated) complex (1714)	r:1798593-1803847
GECA02s08128g	similar to Saccharomyces cerevisiae YNL218W MGS1 Protein with DNA-dependent ATPase and ssDNA annealing activities involved in maintenance of genome (640)	f:1804192-1806477
GECA02s08139g	similar to Saccharomyces cerevisiae YDL235C YPD1 Phosphorelay intermediate protein, phosphorylated by the plasma membrane sensor Sln1p in response to osmotic stress (138)	r:1807105-1807518
GECA02s08161g	conserved hypothetical protein (560)	r:1810490-1812169
GECA02s08227g	hypothetical protein, no similarity (3724)	f:1829435-1840750
GECA02s08238g	similar to Saccharomyces cerevisiae YLR058C SHM2 Cytosolic serine hydroxymethyltransferase, converts serine to glycine plus 5,10 methylenetetrahydrofolate (471)	r:1841377-1842847
GECA02s08254g	similar to Saccharomyces cerevisiae YFL030W AGX1 Alanine:glyoxylate aminotransferase (AGT) (433)	f:1844121-1845419
GECA02s08282g	similar to Saccharomyces cerevisiae YLR038C COX12 Subunit VIb of cytochrome c oxidase (80)	r:1853961-1854441
GECA02s08304g	similar to Saccharomyces cerevisiae YLL035W GRC3 Polynucleotide kinase present on rDNA that is required for efficient transcription termination by RNA polymerase I (696)	f:1854965-1857237
GECA02s08315g	similar to Saccharomyces cerevisiae YLL034C RIX7 Putative ATPase of the AAA family, required for export of pre-ribosomal large subunits from the nucleus (853)	r:1857339-1859897
GECA02s08326g	similar to Saccharomyces cerevisiae YMR077C VPS20 Myristoylated subunit of ESCRTIII, the endosomal sorting complex required for transport of transmembrane proteins into the multivesicular body pathway (210)	f:1860176-1860919
GECA02s08348g	similar to Saccharomyces cerevisiae YNL025C SSN8 Cyclin-like component of the RNA polymerase II holoenzyme (286)	f:1865302-1866373
GECA02s08359g	hypothetical protein, no similarity (536)	r:1867186-1868793
GECA02s08370g	similar to Saccharomyces cerevisiae YOR021C SFM1 Putative protein of unknown function (215)	r:1873270-1874059
GECA02s08392g	similar to Saccharomyces cerevisiae YLR387C REH1 Cytoplasmic 60S subunit biogenesis factorr, associates with pre-60S particles (469)	r:1878162-1879568
GECA02s08403g	similar to Saccharomyces cerevisiae YLR388W RPS29A Protein component of the small (40S) ribosomal subunit (57)	r:1879991-1880227
GECA02s08414g	similar to Saccharomyces cerevisiae YLR109W AHP1 Thiol-specific peroxiredoxin (172)	r:1880992-1881633
GECA02s08436g	similar to Saccharomyces cerevisiae YOR086C TCB1 Lipid-binding protein containing three calcium and lipid binding domains (1469)	f:1884250-1888744
GECA02s08469g	similar to Saccharomyces cerevisiae YLR143W DPH6 Putative protein of unknown function (659)	f:1890575-1892551
GECA02s08474g	similar to Saccharomyces cerevisiae YKL186C MTR2 mRNA transport regulator, essential nuclear protein (147)	f:1893179-1893788
GECA02s08480g	similar to Saccharomyces cerevisiae YOR171C LCB4 Sphingoid long-chain base kinase (553)	f:1894275-1896138
GECA02s08491g	similar to Saccharomyces cerevisiae YDL082W RPL13A Protein component of the large (60S) ribosomal subunit (205)	r:1896936-1898222
GECA02s08546g	similar to Saccharomyces cerevisiae YOR059C Lipid particle protein of unknown function (461)	r:1904901-1906369
GECA02s08568g	conserved hypothetical protein (367)	f:1910015-1911115
GECA02s08590g	similar to Saccharomyces cerevisiae YMR276W DSK2 Nuclear-enriched ubiquitin-like polyubiquitin-binding protein (372)	f:1914556-1915742
GECA02s08601g	similar to Saccharomyces cerevisiae YER005W YND1 Apyrase with wide substrate specificity (709)	f:1916000-1918126
GECA02s08612g	similar to Saccharomyces cerevisiae YLR115W CFT2 Subunit of the mRNA cleavage and polyadenlylation factor (CPF) (942)	r:1918423-1921248
GECA02s08623g	similar to Yarrowia lipolytica YALI0D10725g [Yarrowia lipolytica CLIB 122] (67)	f:1921548-1921748
GECA02s08645g	conserved hypothetical protein (422)	r:1925126-1926391
GECA02s08711g	similar to Saccharomyces cerevisiae YML016C PPZ1 Serine/threonine protein phosphatase Z (686)	r:1938154-1940211
GECA02s08733g	conserved hypothetical protein (374)	r:1942266-1943467
GECA02s08744g	similar to Saccharomyces cerevisiae YLR454W FMP27 Putative protein of unknown function (2939)	f:1944397-1953213
GECA02s08766g	conserved hypothetical protein (1106)	r:1955158-1958475
GECA02s08799g	similar to Saccharomyces cerevisiae YIL046W MET30 F-box protein containing five copies of the WD40 motif (624)	f:1973516-1975387
GECA02s08821g	similar to Saccharomyces cerevisiae YNL260C LTO1 Essential protein that forms a complex with Rli1p and Yae1p (156)	r:1978579-1979046
GECA02s08832g	similar to Saccharomyces cerevisiae YHR156C LIN1 Non-essential component of U5 snRNP nuclear protein (408)	f:1979226-1980449
GECA02s08843g	conserved hypothetical protein (755)	f:1980718-1982982
GECA02s08865g	similar to Saccharomyces cerevisiae YMR196W Putative protein of unknown function (1013)	f:1989768-1992931
GECA02s08898g	similar to Saccharomyces cerevisiae YPR013C CMR3 Putative zinc finger protein (332)	r:2003237-2004232
GECA02s08920g	hypothetical protein, no similarity (282)	f:2006175-2007020
GECA02s08931g	similar to Saccharomyces cerevisiae YPL050C MNN9 Subunit of Golgi mannosyltransferase complex (341)	f:2010204-2011226
GECA02s08942g	similar to Saccharomyces cerevisiae YCR084C TUP1 General repressor of transcription (552)	f:2011736-2013391
GECA02s08953g	similar to Saccharomyces cerevisiae YDL100C GET3 Guanine nucleotide exchange factor for Gpa1p (325)	r:2013572-2014546
GECA02s08986g	similar to Saccharomyces cerevisiae YBR245C ISW1 Member of the imitation-switch (ISWI) class of ATP-dependent chromatin remodeling complexes (1036)	r:2036250-2039457
GECA02s08997g	conserved hypothetical protein (582)	f:2039732-2041477
GECA02s09013g	similar to Saccharomyces cerevisiae YGL091C NBP35 Essential iron-sulfur cluster binding protein localized in the cytoplasm (315)	r:2041545-2042489
GECA02s09019g	conserved hypothetical protein (141)	f:2043197-2043943
GECA02s09030g	similar to Saccharomyces cerevisiae YGL092W NUP145 Essential protein with distinct roles in two nuclear pore subcomplexes (1331)	r:2044264-2048311
GECA02s09052g	similar to Saccharomyces cerevisiae YMR246W FAA4 Long chain fatty acyl-CoA synthetase (691)	f:2052806-2054878
GECA02s09063g	similar to Saccharomyces cerevisiae YBL024W NCL1 S-adenosyl-L-methionine-dependent tRNA: m5C-methyltransferase (705)	f:2055287-2057401
GECA02s09096g	similar to Saccharomyces cerevisiae YHR007C ERG11 Lanosterol 14-alpha-demethylase (540)	r:2063890-2065509
GECA02s09107g	similar to Saccharomyces cerevisiae YDR465C RMT2 Arginine N5 methyltransferase (421)	r:2065818-2067080
GECA02s09118g	similar to Saccharomyces cerevisiae YKR070W Putative protein of unknown function (517)	r:2069811-2071361
GECA02s09162g	hypothetical protein, no similarity (273)	f:2079163-2079981
GECA02s09184g	similar to Saccharomyces cerevisiae YGR209C TRX2 Cytoplasmic thioredoxin isoenzyme of the thioredoxin system which protects cells against oxidative and reductive stress (108)	f:2080510-2080833
GECA02s09195g	similar to Saccharomyces cerevisiae YLR253W MCP2 Putative protein of unknown function (545)	f:2081396-2083030
GECA02s09206g	similar to Saccharomyces cerevisiae YDR221W GTB1 Glucosidase II beta subunit, forms a complex with alpha subunit Rot2p (513)	f:2083162-2084765
GECA02s09217g	similar to Saccharomyces cerevisiae YBR003W COQ1 Hexaprenyl pyrophosphate synthetase (450)	r:2085005-2086354
GECA02s09228g	similar to Saccharomyces cerevisiae YIL147C SLN1 Histidine kinase osmosensor that regulates a MAP kinase cascade (929)	r:2086952-2089802
GECA03s00109g	Conserved hypothetical protein. Putative transcription factor (590)	f:30035-31893
GECA03s00120g	similar to Saccharomyces cerevisiae YPR159W KRE6 Type II integral membrane protein required for beta-1,6 glucan biosynthesis (759)	f:32609-34885
GECA03s00131g	similar to Saccharomyces cerevisiae YKL040C NFU1 Protein involved in iron metabolism in mitochondria (288)	f:35298-36161
GECA03s00142g	similar to Saccharomyces cerevisiae YER165W PAB1 Poly(A) binding protein, part of the 3'-end RNA-processing complex (706)	r:36520-38637
GECA03s00158g	Hypothetical protein, no similarity (139)	f:38978-39518
GECA03s00164g	similar to Saccharomyces cerevisiae YCR023C Vacuolar membrane protein of unknown function, member of the multidrug resistance family (529)	f:40076-41662
GECA03s00175g	similar to Saccharomyces cerevisiae YLR151C PCD1 Peroxisomal nudix pyrophosphatase with specificity for coenzyme A and CoA derivatives (313)	r:41805-42870
GECA03s00186g	Conserved hypothetical protein (537)	f:43268-44878
GECA03s00197g	similar to Saccharomyces cerevisiae YPL259C APM1 Mu1-like medium subunit of the clathrin-associated protein complex (AP-1) (480)	r:45079-46518
GECA03s00208g	similar to Saccharomyces cerevisiae YLR352W Putative protein of unknown function with similarity to F-box proteins (550)	r:47691-49340
GECA03s00241g	similar to Saccharomyces cerevisiae YDL055C PSA1 GDP-mannose pyrophosphorylase (mannose-1-phosphate guanyltransferase) (364)	f:53800-54891
GECA03s00252g	hypothetical protein, no similarity (89)	f:55454-55898
GECA03s00263g	Hypothetical protein, no similarity (560)	r:57571-59364
GECA03s00274g	similar to Saccharomyces cerevisiae YKL167C MRP49 Mitochondrial ribosomal protein of the large subunit (141)	f:59922-60443
GECA03s00285g	Conserved hypothetical protein. Putative pre-mRNA-splicing factor CWC21 (342)	r:60644-61669
GECA03s00296g	similar to Saccharomyces cerevisiae YDL017W CDC7 DDK (Dbf4-dependent kinase) catalytic subunit (549)	r:62023-63669
GECA03s00307g	similar to Saccharomyces cerevisiae YJR098C Putative protein of unknown function (904)	r:63932-66643
GECA03s00329g	similar to Saccharomyces cerevisiae YKL019W RAM2 Alpha subunit of both the farnesyltransferase and type I geranylgeranyltransferase that catalyze prenylation of proteins containing a CAAX motif (340)	r:70172-71191
GECA03s00340g	similar to Saccharomyces cerevisiae YOR272W YTM1 Constituent of 66S pre-ribosomal particles (477)	f:71623-73053
GECA03s00351g	similar to Saccharomyces cerevisiae YKL104C GFA1 Glutamine-fructose-6-phosphate amidotransferase (712)	r:73264-75450
GECA03s00362g	similar to Saccharomyces cerevisiae YPL149W ATG5 Conserved protein involved in autophagy and the Cvt pathway (266)	r:75645-76642
GECA03s00373g	similar to Saccharomyces cerevisiae YPL150W Putative protein kinase of unknown cellular role (867)	f:76833-79638
GECA03s00384g	similar to Saccharomyces cerevisiae YOR259C RPT4 One of six ATPases of the 19S regulatory particle of the 26S proteasome involved in degradation of ubiquitinated substrates (415)	f:79906-81150
GECA03s00395g	similar to Saccharomyces cerevisiae YLR378C SEC61 Essential subunit of Sec61 complex (Sec61p, Sbh1p, and Sss1p) (474)	f:82284-83773
GECA03s00422g	similar to Saccharomyces cerevisiae YOR182C RPS30B Protein component of the small (40S) ribosomal subunit (66)	r:84782-85370
GECA03s00439g	Conserved hypothetical protein (177)	r:86038-86662
GECA03s00450g	similar to Saccharomyces cerevisiae YLR286C CTS1 Endochitinase (849)	r:88931-91477
GECA03s00483g	Conserved hypothetical protein (211)	r:97373-98005
GECA03s00494g	similar to Saccharomyces cerevisiae YAL007C ERP2 Protein that forms a heterotrimeric complex with Erp1p, Emp24p, and Erv25p, member of the p24 family involved in ER to Golgi transport (205)	r:98597-99268
GECA03s00505g	similar to Saccharomyces cerevisiae YGL068W MNP1 Protein associated with the mitochondrial nucleoid (171)	r:100436-101044
GECA03s00516g	similar to Saccharomyces cerevisiae YJL174W KRE9 Glycoprotein involved in cell wall beta-glucan assembly (267)	f:101929-102729
GECA03s00527g	similar to Saccharomyces cerevisiae YGL255W ZRT1 High-affinity zinc transporter of the plasma membrane (374)	r:102916-104037
GECA03s00538g	Hypothetical protein, no similarity (213)	r:105674-106312
GECA03s00549g	similar to Saccharomyces cerevisiae YOR191W ULS1 RING finger protein involved in proteolytic control of sumoylated substrates (966)	r:106967-109864
GECA03s00560g	similar to Saccharomyces cerevisiae YNL016W PUB1 Poly (A)+ RNA-binding protein, abundant mRNP-component protein that binds mRNA and is required for stability of many mRNAs (445)	f:110969-112303
GECA03s00571g	NIAM subunit of mitochondrial NADH:ubiquinone oxidoreductase (complex I), putative (155)	r:112513-113189
GECA03s00582g	similar to Saccharomyces cerevisiae YDR334W SWR1 Swi2/Snf2-related ATPase that is the structural component of the SWR1 complex (1576)	f:113840-118744
GECA03s00593g	Hypothetical protein, no similarity (293)	f:119189-120067
GECA03s00648g	similar to Saccharomyces cerevisiae YBR296C PHO89 Na+/Pi cotransporter (582)	f:124512-126257
GECA03s00670g	similar to Saccharomyces cerevisiae YGR217W CCH1 Voltage-gated high-affinity calcium channel involved in calcium influx in response to some environmental stresses (2069)	f:128788-135059
GECA03s00681g	similar to Saccharomyces cerevisiae YGR215W RSM27 Mitochondrial ribosomal protein of the small subunit (108)	r:135669-136083
GECA03s00692g	Conserved hypothetical protein. Putative endoglucanase (338)	r:136562-137575
GECA03s00703g	similar to Saccharomyces cerevisiae YDR270W CCC2 Cu(+2)-transporting P-type ATPase (1025)	f:138969-142043
GECA03s00714g	similar to Saccharomyces cerevisiae YHR105W YPT35 Endosomal protein of unknown function (188)	f:142369-143143
GECA03s00725g	similar to Saccharomyces cerevisiae YDR353W TRR1 Cytoplasmic thioredoxin reductase (322)	f:143815-144780
GECA03s00736g	similar to Saccharomyces cerevisiae YHR107C CDC12 Component of the septin ring that is required for cytokinesis (390)	r:145330-146669
GECA03s00747g	similar to Saccharomyces cerevisiae YER017C AFG3 Component, with Yta12p, of the mitochondrial inner membrane m-AAA protease (722)	f:148148-150313
GECA03s00758g	Hypothetical protein, no similarity (208)	r:150584-151207
GECA03s00780g	similar to Saccharomyces cerevisiae YLR027C AAT2 Cytosolic aspartate aminotransferase (436)	f:152505-153812
GECA03s00791g	similar to Saccharomyces cerevisiae YMR106C YKU80 Subunit of the telomeric Ku complex (Yku70p-Yku80p) (760)	r:154416-156855
GECA03s00813g	Conserved hypothetical protein (447)	f:157061-158401
GECA03s00835g	similar to Saccharomyces cerevisiae YHR047C AAP1 Arginine/alanine aminopeptidase (888)	f:161921-164584
GECA03s00846g	similar to Saccharomyces cerevisiae YIR026C YVH1 Protein phosphatase involved in vegetative growth at low temperatures, sporulation, and glycogen accumulation (231)	r:164641-165333
GECA03s00879g	similar to Saccharomyces cerevisiae YNR050C LYS9 Saccharopine dehydrogenase (NADP+, L-glutamate-forming) (451)	f:168810-170251
GECA03s00890g	conserved hypothetical protein. Putative pre-RNA splicing factor 38A (211)	r:170354-170986
GECA03s00901g	Hypothetical protein, no similarity (302)	f:171338-172243
GECA03s00912g	similar to Saccharomyces cerevisiae YNL321W VNX1 Calcium/H+ antiporter localized to the endoplasmic reticulum membrane (1120)	r:173048-176407
GECA03s00923g	similar to Saccharomyces cerevisiae YOR122C PFY1 Profilin, binds actin, phosphatidylinositol 4,5-bisphosphate, and polyproline regions, involved in cytoskeleton organization (126)	r:176798-177439
GECA03s00945g	similar to Saccharomyces cerevisiae YJL219W HXT9 Putative hexose transporter that is nearly identical to Hxt11p (521)	r:178566-180128
GECA03s01000g	similar to Saccharomyces cerevisiae YGL006W PMC1 Vacuolar Ca2+ ATPase involved in depleting cytosol of Ca2+ ions (1233)	f:190227-193991
GECA03s01011g	similar to Saccharomyces cerevisiae YMR194C-B CMC4 Protein that localizes to the mitochondrial intermembrane space via the Mia40p-Erv1p system (96)	r:197106-197622
GECA03s01022g	Conserved hypothetical protein (778)	f:198514-200908
GECA03s01033g	similar to Saccharomyces cerevisiae YKL060C FBA1 Fructose 1,6-bisphosphate aldolase (361)	f:201724-202806
GECA03s01044g	similar to Saccharomyces cerevisiae YDL072C YET3 Protein of unknown function (202)	f:204329-205003
GECA03s01055g	similar to Saccharomyces cerevisiae YKL054C DEF1 RNAPII degradation factor (830)	r:207465-210023
GECA03s01066g	similar to Saccharomyces cerevisiae YBR153W RIB7 Diaminohydroxyphoshoribosylaminopyrimidine deaminase, catalyzes the second step of the riboflavin biosynthesis pathway (259)	r:210301-211077
GECA03s01077g	similar to Saccharomyces cerevisiae YBL041W PRE7 Beta 6 subunit of the 20S proteasome (236)	f:211309-212016
GECA03s01088g	similar to Saccharomyces cerevisiae YBL040C ERD2 HDEL receptor, an integral membrane protein that binds to the HDEL motif in proteins destined for retention in the endoplasmic reticulum (215)	r:212218-212862
GECA03s01099g	similar to Saccharomyces cerevisiae YLR420W URA4 Dihydroorotase (352)	f:213824-214879
GECA03s01110g	Conserved hypothetical protein (876)	r:215016-217643
GECA03s01126g	similar to Saccharomyces cerevisiae YDR150W NUM1 Protein required for nuclear migration, localizes to the mother cell cortex and the bud tip (3366)	r:218070-228167
GECA03s01143g	similar to Saccharomyces cerevisiae YDR150W NUM1 Protein required for nuclear migration, localizes to the mother cell cortex and the bud tip, partial (1365)	r:231616-235950
GECA03s01165g	similar to Saccharomyces cerevisiae YPL042C SSN3 Cyclin-dependent protein kinase, component of RNA polymerase II holoenzyme (512)	r:236897-238725
GECA03s01176g	similar to Saccharomyces cerevisiae YPL029W SUV3 ATP-dependent RNA helicase, component of the mitochondrial degradosome along with the RNase Dss1p (835)	f:239002-241506
GECA03s01187g	similar to Saccharomyces cerevisiae YDR248C Putative gluconokinase (246)	r:241636-242373
GECA03s01198g	Hypothetical protein, no similarity (396)	r:242847-244034
GECA03s01209g	similar to Saccharomyces cerevisiae YPL172C COX10 Heme A:farnesyltransferase (483)	r:244407-245855
GECA03s01220g	Conserved hypothetical protein (431)	r:246116-247408
GECA03s01231g	similar to Saccharomyces cerevisiae YMR165C PAH1 Mg2+-dependent phosphatidate (PA) phosphatase (745)	r:248066-250423
GECA03s01253g	similar to Saccharomyces cerevisiae YKL125W RRN3 Protein required for transcription of rDNA by RNA polymerase I (660)	f:251590-253647
GECA03s01264g	similar to Saccharomyces cerevisiae YKL193C SDS22 Conserved nuclear regulatory subunit of Glc7p type 1 protein serine-threonine phosphatase (PP1) (364)	r:253711-254802
GECA03s01275g	similar to Saccharomyces cerevisiae YKL192C ACP1 Mitochondrial matrix acyl carrier protein (130)	r:255123-255803
GECA03s01286g	similar to Saccharomyces cerevisiae YLR422W DCK1 Protein of unknown function with similarity to human DOCK proteins (guanine nucleotide exchange factors) (1866)	r:256179-261831
GECA03s01308g	similar to Saccharomyces cerevisiae YGL141W HUL5 Multiubiquitin chain assembly factor (E4) (1044)	r:264465-267596
GECA03s01313g	similar to Saccharomyces cerevisiae YMR244W Putative protein of unknown function (697)	r:268423-270513
GECA03s01330g	Conserved hypothetical protein. Putative pirin (299)	r:271507-272403
GECA03s01341g	similar to Saccharomyces cerevisiae YJR010W MET3 ATP sulfurylase, catalyzes the primary step of intracellular sulfate activation (573)	r:275959-277677
GECA03s01363g	conserved hypothetical protein. Putative thioesterase (122)	f:280263-280720
GECA03s01374g	similar to Saccharomyces cerevisiae YKR039W GAP1 General amino acid permease (582)	r:280918-282663
GECA03s01429g	similar to Saccharomyces cerevisiae YPR008W HAA1 Transcriptional activator involved in adaptation to weak acid stress (310)	f:298437-299366
GECA03s01440g	similar to Saccharomyces cerevisiae YGL164C YRB30 RanGTP-binding protein (607)	r:299977-301853
GECA03s01451g	similar to Saccharomyces cerevisiae YPR165W RHO1 GTP-binding protein of the rho subfamily of Ras-like proteins, involved in establishment of cell polarity (199)	f:302307-303352
GECA03s01506g	similar to Saccharomyces cerevisiae YOR306C MCH5 Plasma membrane riboflavin transporter, facilitates the uptake of vitamin B2 (459)	f:312111-313487
GECA03s01517g	similar to Saccharomyces cerevisiae YOL060C MAM3 Protein required for normal mitochondrial morphology (637)	r:315014-316924
GECA03s01528g	Conserved hypothetical protein (304)	r:317436-318347
GECA03s01550g	similar to Saccharomyces cerevisiae YKR048C NAP1 Protein that interacts with mitotic cyclin Clb2p (407)	f:319122-320342
GECA03s01561g	similar to Saccharomyces cerevisiae YDR311W TFB1 Subunit of TFIIH and nucleotide excision repair factor 3 complexes, required for nucleotide excision repair (633)	f:320577-322475
GECA03s01572g	similar to Saccharomyces cerevisiae YHR072W ERG7 Lanosterol synthase, an essential enzyme that catalyzes the cyclization of squalene 2,3-epoxide, a step in ergosterol biosynthesis (734)	r:322670-324871
GECA03s01583g	Conserved hypothetical protein. Putative ATPase synthesis protein 25, mitochondrial (640)	r:325199-327118
GECA03s01594g	similar to Saccharomyces cerevisiae YMR093W UTP15 Nucleolar protein, component of the small subunit (SSU) processome containing the U3 snoRNA that is involved in processing of pre-18S rRNA (497)	r:327565-329055
GECA03s01605g	similar to Saccharomyces cerevisiae YBR199W KTR4 Putative mannosyltransferase involved in protein glycosylation (448)	r:329354-330697
GECA03s01616g	Conserved hypothetical protein (359)	r:331322-332398
GECA03s01649g	similar to Saccharomyces cerevisiae YNR067C DSE4 Daughter cell-specific secreted protein with similarity to glucanases (975)	r:336096-339020
GECA03s01698g	conserved hypothetical protein (966)	r:343640-346537
GECA03s01726g	Hypothetical protein, no similarity (256)	r:347086-347853
GECA03s01748g	similar to Saccharomyces cerevisiae YNL064C YDJ1 Type I HSP40 co-chaperone (412)	r:350584-351897
GECA03s01759g	similar to Saccharomyces cerevisiae YLR185W RPL37A Protein component of the large (60S) ribosomal subunit, has similarity to Rpl37Bp and to rat L37 ribosomal protein (79)	r:352537-353395
GECA03s01770g	similar to Saccharomyces cerevisiae YLR183C TOS4 Forkhead Associated domain containing protein and putative transcription factor found associated with chromatin (585)	f:354456-356210
GECA03s01781g	similar to Saccharomyces cerevisiae YBR029C CDS1 Phosphatidate cytidylyltransferase (CDP-diglyceride synthetase) (445)	r:356706-358040
GECA03s01792g	similar to Saccharomyces cerevisiae YDR280W RRP45 Exosome non-catalytic core component	f:359445-360458
GECA03s01803g	similar to Saccharomyces cerevisiae YDR247W VHS1 Cytoplasmic serine/threonine protein kinase (481)	r:360683-362125
GECA03s01825g	Conserved hypothetical protein (467)	f:363617-365017
GECA03s01836g	conserved hypothetical protein (480)	f:365312-366751
GECA03s01847g	similar to Saccharomyces cerevisiae YDR246W TRS23 One of 10 subunits of the transport protein particle (TRAPP) complex of the cis-Golgi which mediates vesicle docking and fusion (136)	r:366849-367321
GECA03s01858g	similar to Saccharomyces cerevisiae YMR211W DML1 Essential protein involved in mtDNA inheritance, may also function in the partitioning of the mitochondrial organelle or in the segregation of chromos (550)	f:367483-369132
GECA03s01869g	similar to Saccharomyces cerevisiae YOR274W MOD5 Delta 2-isopentenyl pyrophosphate:tRNA isopentenyl transferase (484)	f:369342-370890
GECA03s01913g	similar to Saccharomyces cerevisiae YLR121C YPS3 Aspartic protease (521)	r:373633-375195
GECA03s01935g	similar to Saccharomyces cerevisiae YOR275C RIM20 Protein involved in proteolytic activation of Rim101p in response to alkaline pH (823)	r:376930-379544
GECA03s01957g	similar to Saccharomyces cerevisiae YMR212C EFR3 Protein required for Stt4-containing phosphoinositide kinase patch assembly at the plasma membrane (881)	f:381244-383886
GECA03s01968g	similar to Saccharomyces cerevisiae YDR282C Putative protein of unknown function (424)	r:384109-385380
GECA03s01990g	Hypothetical protein, no similarity (272)	r:385912-386877
GECA03s02001g	Hypothetical protein, no similarity (538)	r:387400-389013
GECA03s02012g	similar to Saccharomyces cerevisiae YOR261C RPN8 Essential, non-ATPase regulatory subunit of the 26S proteasome (344)	r:389970-391001
GECA03s02023g	similar to Saccharomyces cerevisiae YOR265W RBL2 Protein involved in microtubule morphogenesis required for protection from excess free beta-tubulin (103)	r:391315-391736
GECA03s02034g	Hypothetical protein, no similarity (926)	f:391958-394799
GECA03s02050g	similar to Saccharomyces cerevisiae YNL142W MEP2 Ammonium permease involved in regulation of pseudohyphal growth (453)	f:396337-397695
GECA03s02100g	similar to Saccharomyces cerevisiae YMR209C Putative S-adenosylmethionine-dependent methyltransferase (432)	r:412096-413391
GECA03s02122g	Conserved hypothetical protein. Putative acyl-CoA dehydrogenase (425)	f:416493-417767
GECA03s02133g	similar to Saccharomyces cerevisiae YPL028W ERG10 Acetyl-CoA C-acetyltransferase (acetoacetyl-CoA thiolase) (403)	f:418349-419729
GECA03s02144g	Conserved hypothetical protein. Putative stomatin family protein (371)	f:420039-421421
GECA03s02177g	similar to Saccharomyces cerevisiae YOR326W MYO2 Type V myosin motor involved in actin-based transport of cargos (1938)	r:421686-427610
GECA03s02199g	Hypothetical protein, no similarity (1226)	r:428959-432705
GECA03s02254g	similar to Saccharomyces cerevisiae YKR068C BET3 Hydrophilic protein that acts in targeting and fusion of ER to Golgi transport vesicles (201)	f:462600-463281
GECA03s02265g	similar to Saccharomyces cerevisiae YBL011W SCT1 Glycerol 3-phosphate/dihydroxyacetone phosphate dual substrate-specific sn-1 acyltransferase of the glycerolipid biosynthesis pathway (706)	r:463449-465566
GECA03s02287g	Conserved hypothetical protein. Putative GATA transcription factor (395)	f:469098-470282
GECA03s02309g	similar to Saccharomyces cerevisiae YJR040W GEF1 Voltage-gated chloride channel localized to the golgi (1026)	f:475221-478298
GECA03s02320g	similar to Saccharomyces cerevisiae YEL042W GDA1 Guanosine diphosphatase located in the Golgi (504)	r:478756-480267
GECA03s02331g	conserved hypothetical protein (111)	r:481060-481392
GECA03s02364g	similar to Saccharomyces cerevisiae YAL016W TPD3 Regulatory subunit A of the heterotrimeric protein phosphatase 2A (PP2A) (627)	f:488817-490697
GECA03s02375g	similar to Saccharomyces cerevisiae YGR262C BUD32 Protein kinase, component of the EKC/KEOPS complex required for t6A tRNA modification (278)	f:491094-491927
GECA03s02386g	Conserved hypothetical protein (147)	r:492072-492578
GECA03s02397g	similar to Saccharomyces cerevisiae YHR026W VMA16 Subunit c of the vacuolar ATPase, which functions in acidification of the vacuole (200)	f:493083-493876
GECA03s02408g	similar to Saccharomyces cerevisiae YLR152C Putative protein of unknown function (509)	f:497038-498564
GECA03s02419g	similar to Saccharomyces cerevisiae YOL031C SIL1 Nucleotide exchange factor for the endoplasmic reticulum (ER) lumenal Hsp70 chaperone Kar2p, required for protein translocation into the ER (414)	r:498667-499908
GECA03s02430g	Conserved hypothetical protein (290)	f:500208-501077
GECA03s02441g	similar to Saccharomyces cerevisiae YDR496C PUF6 Pumilio-homology domain protein that binds the 3' UTR of ASH1 mRNA and represses its translation (632)	f:502001-503896
GECA03s02452g	similar to Saccharomyces cerevisiae YDL008W APC11 Catalytic core subunit of the Anaphase-Promoting Complex/Cyclosome (APC/C) (85)	f:504537-504855
GECA03s02463g	conserved hypothetical protein. PH-response regulator protein palC (402)	r:504963-506168
GECA03s02474g	similar to Saccharomyces cerevisiae YDR495C VPS3 Component of CORVET tethering complex (984)	f:506539-509647
GECA03s02485g	similar to Saccharomyces cerevisiae YGR060W ERG25 C-4 methyl sterol oxidase (298)	f:510481-511374
GECA03s02518g	similar to Saccharomyces cerevisiae YMR280C CAT8 Zinc cluster transcriptional activator necessary for derepression of a variety of genes under non-fermentative growth conditions (840)	f:524866-527385
GECA03s02529g	similar to Saccharomyces cerevisiae YGL098W USE1 Essential SNARE protein involved in retrograde traffic from the Golgi to the ER (241)	f:530390-531112
GECA03s02540g	similar to Saccharomyces cerevisiae YBR217W ATG12 Conserved ubiquitin-like modifier involved in autophagy and the Cvt pathway (139)	f:534214-534630
GECA03s02551g	Hypothetical protein, no similarity (395)	r:534722-535906
GECA03s02562g	similar to Saccharomyces cerevisiae YGL056C SDS23 One of two S. cerevisiae homologs (Sds23p and Sds24p) of the S. pombe Sds23 protein, which is implicated in APC/cyclosome regulation (464)	r:538662-540053
GECA03s02573g	similar to Saccharomyces cerevisiae YDR297W SUR2 Sphinganine C4-hydroxylase, catalyses the conversion of sphinganine to phytosphingosine in sphingolipid biosynthesis (320)	r:540781-541740
GECA03s02595g	similar to Saccharomyces cerevisiae YDR135C YCF1 Vacuolar glutathione S-conjugate transporter of the ATP-binding cassette family (1534)	r:543002-547659
GECA03s02611g	hypothetical protein, no similarity, partial (340)	r:552325-553344
GECA03s02617g	similar to Saccharomyces cerevisiae YGL060W YBP2 Central kinetochore associated protein that mediates mitotic progression (638)	r:555072-557055
GECA03s02628g	similar to Saccharomyces cerevisiae YDR032C PST2 Protein with similarity to members of a family of flavodoxin-like proteins (202)	f:562113-562718
GECA03s02639g	similar to Saccharomyces cerevisiae YBR111c YSA1 Nudix hydrolase family member with ADP-ribose pyrophosphatase activity (209)	r:562866-563778
GECA03s02650g	similar to Saccharomyces cerevisiae YLR351C NIT3 Nit protein	f:564427-565293
GECA03s02661g	similar to Saccharomyces cerevisiae YGL210W YPT32 Rab family GTPase involved in the exocytic pathway (349)	f:565520-566566
GECA03s02672g	similar to Saccharomyces cerevisiae YJL005W CYR1 Adenylate cyclase (2042)	f:567119-573379
GECA03s02683g	similar to Saccharomyces cerevisiae YOR061W CKA2 Alpha' catalytic subunit of casein kinase 2 (CK2), a Ser/Thr protein kinase with roles in cell growth and proliferation (332)	r:573712-574707
GECA03s02694g	similar to Saccharomyces cerevisiae YJL004C SYS1 Integral membrane protein of the Golgi required for targeting of the Arf-like GTPase Arl3p to the Golgi (288)	r:575658-576521
GECA03s02705g	similar to Saccharomyces cerevisiae YLL008W DRS1 Nucleolar DEAD-box protein required for ribosome assembly and function, including synthesis of 60S ribosomal subunit (747)	f:576932-579172
GECA03s02716g	similar to Saccharomyces cerevisiae YLL007C LMO1 Putative protein of unknown function (742)	r:579449-581739
GECA03s02749g	similar to Saccharomyces cerevisiae YJR092W BUD4 Anillin-like protein involved in bud-site selection (1751)	f:583930-589237
GECA03s02760g	similar to Saccharomyces cerevisiae YDR068W DOS2 Protein of unknown function (459)	r:589453-590829
GECA03s02771g	similar to Saccharomyces cerevisiae YIL155C GUT2 Mitochondrial glycerol-3-phosphate dehydrogenase (618)	r:591267-593120
GECA03s02793g	similar to Saccharomyces cerevisiae YKR099W BAS1 Myb-related transcription factor involved in regulating basal and induced expression of genes of the purine and histidine biosynthesis pathways (617)	f:597325-599175
GECA03s02804g	similar to Saccharomyces cerevisiae YDR071C PAA1 Polyamine acetyltransferase (244)	f:599405-600276
GECA03s02815g	similar to Saccharomyces cerevisiae YER146W LSM5 Lsm (Like Sm) protein (100)	f:600663-601031
GECA03s02826g	similar to Saccharomyces cerevisiae YER143W DDI1 DNA damage-inducible v-SNARE binding protein with a role in suppression of protein secretion (461)	f:601468-602850
GECA03s02837g	Hypothetical protein, no similarity (246)	r:603130-603867
GECA03s02848g	similar to Saccharomyces cerevisiae YKL015W PUT3 Transcriptional activator of proline utilization genes (535)	f:604628-606424
GECA03s02859g	similar to Saccharomyces cerevisiae YKL014C URB1 Nucleolar protein required for the normal accumulation of 25S and 5.8S rRNAs (1735)	r:607590-612864
GECA03s02870g	similar to Saccharomyces cerevisiae YKL017C HCS1 Hexameric DNA polymerase alpha-associated DNA helicase A involved in lagging strand DNA synthesis (691)	f:613041-615113
GECA03s02881g	similar to Saccharomyces cerevisiae YIL156W-B Putative protein of unknown function (74)	f:615442-615793
GECA03s02892g	similar to Saccharomyces cerevisiae YPL059W GRX5 Hydroperoxide and superoxide-radical responsive glutathione-dependent oxidoreductase (146)	r:616508-617065
GECA03s02903g	similar to Saccharomyces cerevisiae YBR030W RKM3 Ribosomal lysine methyltransferase specific for monomethylation of Rpl42ap and Rpl42bp (lysine 40) (579)	r:617868-619604
GECA03s02925g	similar to Saccharomyces cerevisiae YMR218C TRS130 One of 10 subunits of the transport protein particle (TRAPP) complex of the cis-Golgi (1144)	r:620161-623709
GECA03s02936g	Conserved hypothetical protein (1677)	f:624297-629437
GECA03s02947g	Hypothetical protein, no similarity (274)	r:630513-631334
GECA03s02958g	Hypothetical protein, no similarity (319)	f:631516-632472
GECA03s02969g	similar to Saccharomyces cerevisiae YPR095C SYT1 Guanine nucleotide exchange factor (GEF) for Arf proteins (1554)	r:634159-638874
GECA03s02980g	Hypothetical protein, no similarity (105)	f:639948-640324
GECA03s02991g	similar to Saccharomyces cerevisiae YGR286C BIO2 Biotin synthase, catalyzes the conversion of dethiobiotin to biotin, which is the last step of the biotin biosynthesis pathway (369)	f:641123-642229
GECA03s03002g	similar to Saccharomyces cerevisiae YFL053W DAK2 Dihydroxyacetone kinase, required for detoxification of dihydroxyacetone (DHA) (592)	f:642735-644510
GECA03s03013g	similar to Saccharomyces cerevisiae YPL228W CET1 Beta (RNA 5'-triphosphatase) subunit of the mRNA capping enzyme (392)	r:644622-645797
GECA03s03024g	similar to Saccharomyces cerevisiae YMR146C TIF34 eIF3i subunit of the core complex of translation initiation factor 3 (eIF3) (321)	f:646114-647323
GECA03s03046g	similar to Saccharomyces cerevisiae YDR381W YRA1 RNA binding protein required for export of poly(A)+ mRNA from the nucleus (267)	f:647716-648959
GECA03s03057g	similar to Saccharomyces cerevisiae YKL213C DOA1 WD repeat protein required for ubiquitin-mediated protein degradation (754)	r:649307-651568
GECA03s03068g	similar to Saccharomyces cerevisiae YKL212W SAC1 Phosphatidylinositol phosphate (PtdInsP) phosphatase involved in hydrolysis of PtdIns[4]P (635)	f:651859-653876
GECA03s03079g	similar to Saccharomyces cerevisiae YPL227C ALG5 UDP-glucose:dolichyl-phosphate glucosyltransferase (228)	r:654144-654827
GECA03s03101g	Hypothetical protein, no similarity (127)	r:656309-656689
GECA03s03145g	similar to Saccharomyces cerevisiae YAL003W EFB1 Translation elongation factor 1 beta (226)	r:661211-662125
GECA03s03211g	similar to Saccharomyces cerevisiae YJR036C HUL4 Protein with similarity to hect domain E3 ubiquitin-protein ligases (997)	r:670081-673071
GECA03s03260g	similar to Yarrowia lipolytica YALI0E12045p [Yarrowia lipolytica CLIB 122] (793)	f:678220-680598
GECA03s03266g	similar to Saccharomyces cerevisiae YLR426W TDA5 Putative protein of unknown function (355)	f:681564-682628
GECA03s03271g	similar to Saccharomyces cerevisiae YLR427W MAG2 Cytoplasmic protein of unknown function (742)	f:684249-686474
GECA03s03288g	hypothetical protein, no similarity (354)	r:690209-691270
GECA03s03321g	Conserved hypothetical protein. Putative endoglucanase (434)	r:710649-712199
GECA03s03354g	conserved hypothetical protein. Putative transcription factor (861)	r:717013-719681
GECA03s03387g	similar to Saccharomyces cerevisiae YDR293C SSD1 Translational repressor with a role in cell wall polar growth and integrity (1203)	f:724682-728361
GECA03s03409g	Conserved hypothetical protein (429)	r:730493-731779
GECA03s03420g	similar to Saccharomyces cerevisiae YDR400W URH1 Uridine nucleosidase (415)	r:732064-733375
GECA03s03431g	similar to Saccharomyces cerevisiae YJR060W CBF1 Basic helix-loop-helix (bHLH) protein that forms homodimer to bind E-box consensus sequence CACGTG present at MET gene promoters (340)	f:737724-738743
GECA03s03442g	similar to Saccharomyces cerevisiae YKL067W YNK1 Nucleoside diphosphate kinase (152)	r:739104-739633
GECA03s03464g	similar to Saccharomyces cerevisiae YAL038W CDC19 Pyruvate kinase (515)	f:743319-744863
GECA03s03475g	similar to Saccharomyces cerevisiae YOR346W REV1 Deoxycytidyl transferase, involved in repair of abasic sites and adducted guanines in damaged DNA by translesion synthesis (TLS) (1132)	r:744974-748369
GECA03s03486g	Hypothetical protein, no similarity (413)	r:749149-750387
GECA03s03497g	similar to Saccharomyces cerevisiae YDR462W MRPL28 Mitochondrial ribosomal protein of the large subunit (165)	f:750748-751242
GECA03s03508g	Conserved hypothetical protein. Putative mitochondrial 3-oxoacyl-[acyl-carrier-protein] reductase (483)	f:751508-752956
GECA03s03519g	similar to Saccharomyces cerevisiae YOL049W GSH2 Glutathione synthetase, catalyzes the ATP-dependent synthesis of glutathione (GSH) from gamma-glutamylcysteine and glycine (494)	f:753485-755108
GECA03s03541g	similar to Saccharomyces cerevisiae YOL048C RRT8 Putative protein of unknown function, identified in a screen for mutants with increased levels of rDNA transcription (319)	r:755219-756320
GECA03s03552g	similar to Saccharomyces cerevisiae YMR226C NADP(+)-dependent dehydrogenase (253)	f:756605-757363
GECA03s03563g	similar to Saccharomyces cerevisiae YKL056C TMA19 Protein that associates with ribosomes (170)	f:757695-758204
GECA03s03574g	Hypothetical protein, no similarity (178)	f:759096-759629
GECA03s03585g	similar to Saccharomyces cerevisiae YPL199C Putative protein of unknown function (230)	f:762739-763652
GECA03s03596g	similar to Saccharomyces cerevisiae YKL110C KTI12 Protein that plays a role, with Elongator complex, in modification of wobble nucleosides in tRNA (280)	r:763771-764610
GECA03s03607g	similar to Saccharomyces cerevisiae YMR097C MTG1 Putative GTPase peripheral to the mitochondrial inner membrane, essential for respiratory competence (342)	f:764809-765834
GECA03s03618g	similar to Saccharomyces cerevisiae YMR290C HAS1 ATP-dependent RNA helicase (605)	f:766176-767990
GECA03s03629g	similar to Saccharomyces cerevisiae YDR459C PFA5 Palmitoyltransferase with autoacylation activity (446)	r:768173-769510
GECA03s03640g	similar to Saccharomyces cerevisiae YDR460W TFB3 Subunit of TFIIH and nucleotide excision repair factor 3 complexes (353)	f:770128-771186
GECA03s03651g	similar to Saccharomyces cerevisiae YGR267C FOL2 GTP-cyclohydrolase I, catalyzes the first step in the folic acid biosynthetic pathway (308)	r:771522-772445
GECA03s03662g	similar to Saccharomyces cerevisiae YGR247W CPD1 Cyclic nucleotide phosphodiesterase (244)	f:773264-773995
GECA03s03673g	similar to Saccharomyces cerevisiae YMR049C ERB1 Constituent of 66S pre-ribosomal particles (838)	r:774183-776696
GECA03s03684g	similar to Saccharomyces cerevisiae YOR319W HSH49 U2-snRNP associated splicing factor with similarity to the mammalian splicing factor SAP49 (226)	f:776988-777665
GECA03s03706g	similar to Saccharomyces cerevisiae YCL032W STE50 Protein involved in mating response, invasive/filamentous growth, and osmotolerance (400)	r:777773-779138
GECA03s03717g	similar to Saccharomyces cerevisiae YKL141W SDH3 Subunit of succinate dehydrogenase and of TIM22 translocase (177)	r:779435-780093
GECA03s03772g	Similar to Saccharomyces cerevisiae YJR102C VPS25 Component of the ESCRT-II complex (257)	f:790927-791697
GECA03s03794g	similar to Saccharomyces cerevisiae YDR028C REG1 Regulatory subunit of type 1 protein phosphatase Glc7p (614)	f:795930-797771
GECA03s03805g	similar to Saccharomyces cerevisiae YDR027C VPS54 Component of the GARP (Golgi-associated retrograde protein) complex (1193)	f:798433-802076
GECA03s03816g	Conserved hypothetical protein. Putative N-acetylmannosamine-6-phosphate 2-epimerase (154)	r:803142-803603
GECA03s03827g	Hypothetical protein, no similarity (131)	f:804150-804542
GECA03s03838g	similar to Saccharomyces cerevisiae YPR041W TIF5 Translation initiation factor eIF5 (395)	f:805142-806326
GECA03s03849g	conserved hypothetical protein. Putative endoglucanase (217)	r:809091-809741
GECA03s03860g	hypothetical protein, no similarity (545)	f:817250-818884
GECA03s03871g	similar to Saccharomyces cerevisiae YPL215W CBP3 Mitochondrial protein required for assembly of cytochrome bc1 complex (324)	f:820641-821680
GECA03s03882g	similar to Saccharomyces cerevisiae YPL214C THI6 Bifunctional enzyme with thiamine-phosphate pyrophosphorylase and 4-methyl-5-beta-hydroxyethylthiazole kinase activities (570)	r:821872-823581
GECA03s03893g	similar to Saccharomyces cerevisiae YGL133W ITC1 Subunit of the ATP-dependent Isw2p-Itc1p chromatin remodeling complex (1236)	r:823907-827798
GECA03s03915g	similar to Saccharomyces cerevisiae YGL135W RPL1B N-terminally acetylated protein component of the large (60S) ribosomal subunit (217)	r:828474-829124
GECA03s03926g	similar to Saccharomyces cerevisiae YGL136C MRM2 Mitochondrial 2' O-ribose methyltransferase (300)	f:829492-830523
GECA03s03948g	similar to Saccharomyces cerevisiae YEL020W-A TIM9 Essential protein of the mitochondrial intermembrane space (80)	f:830775-831195
GECA03s03959g	Hypothetical protein, no similarity (1092)	r:831362-834637
GECA03s03970g	similar to Saccharomyces cerevisiae YHR191C CTF8 Subunit of a complex with Ctf18p that shares some subunits with Replication Factor C and is required for sister chromatid cohesion (154)	f:834871-835332
GECA03s03981g	Conserved hypothetical protein. Putative Ras GTPase-activating protein (729)	f:835661-837847
GECA03s03992g	Conserved hypothetical protein. Putative Zinc finger-containing transcription factor (543)	f:838152-839780
GECA03s04019g	conserved hypothetical protein (112)	f:853765-854224
GECA03s04025g	similar to Saccharomyces cerevisiae YML063W RPS1B Ribosomal protein 10 (rp10) of the small (40S) subunit, nearly identical to Rps1Ap (258)	r:855120-855893
GECA03s04080g	hypothetical protein, no similarity (294)	f:869698-870579
GECA03s04091g	similar to Saccharomyces cerevisiae YJR096W Putative xylose and arabinose reductase (291)	f:870881-871753
GECA03s04102g	similar to Saccharomyces cerevisiae YPR040W TIP41 Protein that interacts physically and genetically with Tap42p, which regulates protein phosphatase 2A, component of the TOR signaling pathway (309)	r:875742-876668
GECA03s04113g	similar to Saccharomyces cerevisiae YPL213W LEA1 Component of U2 snRNP (244)	f:877047-877839
GECA03s04124g	similar to Saccharomyces cerevisiae YGL131C SNT2 DNA binding protein with similarity to the S. pombe Snt2 protein (1373)	r:878236-882430
GECA03s04135g	Conserved hypothetical protein. Putative C6 transcription factor (560)	r:882865-884544
GECA03s04146g	Conserved hypothetical protein. Putative GATA transcription factor (Ams2) (715)	f:885461-887605
GECA03s04157g	similar to Saccharomyces cerevisiae YLR039C RIC1 Protein involved in retrograde transport to the cis-Golgi network (960)	f:888011-890890
GECA03s04168g	similar to Saccharomyces cerevisiae YLR270W DCS1 Non-essential hydrolase involved in mRNA decapping (294)	r:891215-892145
GECA03s04179g	Conserved hypothetical protein (266)	f:892450-893354
GECA03s04190g	similar to Saccharomyces cerevisiae YMR131C RRB1 Essential nuclear protein involved in early steps of ribosome biogenesis (516)	r:893496-895043
GECA03s04201g	similar to Saccharomyces cerevisiae YBR055C PRP6 Splicing factor (923)	f:895256-898024
GECA03s04212g	Conserved hypothetical protein. Putative Carboxylesterase/lipase family protein (531)	f:899839-901431
GECA03s04223g	similar to Saccharomyces cerevisiae YML030W AIM31 Putative protein of unknown function (151)	r:901759-902211
GECA03s04245g	similar to Saccharomyces cerevisiae YLR380W CSR1 Phosphatidylinositol transfer protein with a potential role in regulating lipid and fatty acid metabolism under heme-depleted conditions (429)	f:903378-904664
GECA03s04256g	Conserved hypothetical protein. Putative centromere protein Cenp-I (mis6) (696)	f:904959-907046
GECA03s04267g	similar to Saccharomyces cerevisiae YDR456W NHX1 Na+/H+ and K+/H+ exchanger (604)	f:907489-909300
GECA03s04278g	similar to Saccharomyces cerevisiae YDL144C Putative protein of unknown function (334)	r:909440-910441
GECA03s04300g	similar to Saccharomyces cerevisiae YGL215W CLG1 Cyclin-like protein that interacts with Pho85p (450)	f:912359-913708
GECA03s04311g	similar to Saccharomyces cerevisiae YGL216W KIP3 Kinesin-related motor protein involved in mitotic spindle positioning (944)	r:915155-918046
GECA03s04322g	Conserved hypothetical protein (486)	r:918442-919899
GECA03s04333g	similar to Saccharomyces cerevisiae YER154W OXA1 Mitochondrial inner membrane insertase (386)	f:920145-921356
GECA03s04360g	similar to Saccharomyces cerevisiae YER011W TIR1 Cell wall mannoprotein of the Srp1p/Tip1p family of serine-alanine-rich proteins, partial (320)	f:927871-928830
GECA03s04388g	similar to Saccharomyces cerevisiae YPR160W GPH1 Non-essential glycogen phosphorylase required for the mobilization of glycogen (874)	r:930808-933429
GECA03s04399g	similar to Saccharomyces cerevisiae YMR009W ADI1 Acireductone dioxygenease involved in the methionine salvage pathway (176)	r:934768-935295
GECA03s04410g	Hypothetical protein, no similarity (533)	f:936616-938214
GECA03s04421g	conserved hypothetical protein. Putative DNA repair protein Mus7/Mms22 (2077)	r:938768-945120
GECA03s04432g	similar to Saccharomyces cerevisiae YER050C RSM18 Mitochondrial ribosomal protein of the small subunit (211)	f:945569-946271
GECA03s04465g	similar to Saccharomyces cerevisiae YDL145C COP1 Alpha subunit of COPI vesicle coatomer complex (1206)	r:950732-954445
GECA03s04476g	Conserved hypothetical protein (553)	f:954886-956544
GECA03s04487g	Hypothetical protein, no similarity (991)	f:956785-959757
GECA03s04498g	Conserved hypothetical protein (178)	r:960520-961053
GECA03s04564g	Conserved hypothetical protein (1095)	f:971356-974719
GECA03s04580g	hypothetical protein, no similarity (440)	r:975645-976964
GECA03s04597g	similar to Saccharomyces cerevisiae YKL205W LOS1 Nuclear pore protein involved in nuclear export of pre-tRNA and in re-export of mature tRNAs after their retrograde import from the cytoplasm (1008)	f:982943-986179
GECA03s04608g	similar to Saccharomyces cerevisiae YPL176C TRE1 Plasma membrane protein that binds to Bsd2p and regulates ubiquitylation and vacuolar degradation of the metal transporter Smf1p (838)	f:986329-988842
GECA03s04652g	Conserved hypothetical protein. Putative Carboxylesterase/lipase family protein (570)	r:994036-995745
GECA03s04685g	Conserved hypothetical protein. Putative Carboxylesterase/lipase family protein (564)	f:1000163-1001854
GECA03s04718g	Conserved hypothetical protein. Galactomyces geotrichum clone L107 lipase gene, JX074060 (564)	f:1006140-1007831
GECA03s04795g	similar to Saccharomyces cerevisiae YFL004W VTC2 Subunit of the vacuolar transporter chaperone (VTC) complex involved in membrane trafficking (797)	r:1014353-1016743
GECA03s04806g	Hypothetical protein, no similarity (354)	f:1016988-1018049
GECA03s04817g	similar to Saccharomyces cerevisiae YFL013C IES1 Subunit of the INO80 chromatin remodeling complex (749)	r:1018124-1020370
GECA03s04828g	Hypothetical protein, no similarity (849)	r:1020930-1023476
GECA03s04839g	similar to Saccharomyces cerevisiae YNL238W KEX2 Subtilisin-like protease (proprotein convertase) (912)	r:1024343-1027078
GECA03s04850g	similar to Saccharomyces cerevisiae YFL017W-A SMX2 Core Sm protein Sm G (77)	f:1027399-1027773
GECA03s04861g	Conserved hypothetical protein. Putative H+/nucleoside cotransporter (636)	r:1027969-1029876
GECA03s04883g	similar to Saccharomyces cerevisiae YER175C TMT1 Trans-aconitate methyltransferase (285)	f:1034468-1035322
GECA03s04905g	similar to Saccharomyces cerevisiae YPL009C TAE2 Protein of unknown function, involved in protein translation (1102)	f:1035912-1039292
GECA03s04916g	similar to Saccharomyces cerevisiae YPL010W RET3 Zeta subunit of the coatomer complex (COPI), which coats Golgi-derived transport vesicles (215)	r:1039869-1040513
GECA03s04927g	similar to Saccharomyces cerevisiae YPL011C TAF3 TFIID subunit (47 kDa), involved in promoter binding and RNA polymerase II transcription initiation (348)	f:1040920-1041963
GECA03s04938g	similar to Saccharomyces cerevisiae YDL240W LRG1 Putative GTPase-activating protein (GAP) involved in the Pkc1p-mediated signaling pathway that controls cell wall integrity (1302)	r:1042350-1046340
GECA03s04949g	similar to Saccharomyces cerevisiae YOR118W RTC5 Protein of unknown function (591)	r:1047504-1049276
GECA03s04960g	similar to Saccharomyces cerevisiae YJL212C OPT1 Proton-coupled oligopeptide transporter of the plasma membrane (820)	f:1053682-1056141
GECA03s04971g	similar to Saccharomyces cerevisiae YPL132W COX11 Mitochondrial inner membrane protein required for delivery of copper to the Cox1p subunit of cytochrome c oxidase (289)	r:1057103-1057969
GECA03s04982g	similar to Saccharomyces cerevisiae YPL133C RDS2 Transcription factor involved in regulating gluconeogenesis and glyoxylate cycle genes (692)	f:1058372-1060602
GECA03s04993g	Conserved hypothetical protein (461)	r:1060991-1062373
GECA03s05004g	similar to Saccharomyces cerevisiae YKL160W ELF1 Transcription elongation factor that contains a conserved zinc finger domain (119)	f:1062658-1063197
GECA03s05015g	similar to Saccharomyces cerevisiae YHR051W COX6 Subunit VI of cytochrome c oxidase, which is the terminal member of the mitochondrial inner membrane electron transport chain (145)	r:1063385-1064071
GECA03s05037g	Hypothetical protein, no similarity (877)	f:1065961-1068591
GECA03s05070g	similar to Saccharomyces cerevisiae YHR031C RRM3 DNA helicase involved in rDNA replication and Ty1 transposition (769)	f:1073303-1075609
GECA03s05081g	similar to Saccharomyces cerevisiae YOR222W ODC2 Mitochondrial inner membrane transporter (297)	f:1076118-1077331
GECA03s05103g	similar to Saccharomyces cerevisiae YOR223W Subunit of the DSC ubiquitin ligase complex (273)	f:1078594-1079412
GECA03s05114g	Conserved hypothetical protein (206)	r:1082339-1083293
GECA03s05125g	similar to Saccharomyces cerevisiae YBL063W KIP1 Kinesin-related motor protein (1039)	f:1084712-1087879
GECA03s05169g	Conserved hypothetical protein. Putative GTPase activating protein (475)	r:1095074-1096498
GECA03s05202g	similar to Saccharomyces cerevisiae YGR055W MUP1 High affinity methionine permease (514)	f:1116588-1118129
GECA03s05213g	Conserved hypothetical protein (477)	r:1118341-1119896
GECA03s05224g	conserved hypothetical protein (381)	r:1120260-1121402
GECA03s05235g	Conserved hypothetical protein (936)	f:1122524-1125331
GECA03s05268g	Conserved hypothetical protein (515)	f:1137800-1139344
GECA03s05290g	similar to Saccharomyces cerevisiae YEL040W UTR2 Chitin transglycosylase that functions in the transfer of chitin to beta(1-6) and beta(1-3) glucans in the cell wall (494)	f:1142879-1144360
GECA03s05323g	similar to Saccharomyces cerevisiae YPR024W YME1 Catalytic subunit of the mitochondrial inner membrane i-AAA protease complex (704)	r:1151754-1153865
GECA03s05334g	similar to Saccharomyces cerevisiae YDL055C PSA1 GDP-mannose pyrophosphorylase (mannose-1-phosphate guanyltransferase) (412)	f:1154604-1155969
GECA03s05345g	similar to Saccharomyces cerevisiae YIL049W DFG10 Probable polyprenol reductase that catalyzes conversion of polyprenol to dolichol (273)	r:1156103-1156921
GECA03s05356g	similar to Saccharomyces cerevisiae YPR075C OPY2 Integral membrane protein that acts as a membrane anchor for Ste50p (347)	f:1157136-1158176
GECA03s05367g	similar to Saccharomyces cerevisiae YPR072W NOT5 Subunit of the CCR4-NOT complex (609)	f:1161591-1163482
GECA03s05378g	similar to Saccharomyces cerevisiae YPR073C LTP1 Protein phosphotyrosine phosphatase of unknown cellular role (165)	r:1163704-1164599
GECA03s05389g	similar to Saccharomyces cerevisiae YDR120C TRM1 tRNA methyltransferase (570)	r:1164799-1166508
GECA03s05400g	similar to Saccharomyces cerevisiae YGL202W ARO8 Aromatic aminotransferase I (478)	f:1167387-1168820
GECA03s05532g	similar to Saccharomyces cerevisiae YCR045C RRT12 Probable subtilisin-family protease (370)	f:1222551-1223864
GECA03s05543g	similar to Saccharomyces cerevisiae YCR047C BUD23 Methyltransferase, methylates residue G1575 of 18S rRNA (263)	f:1224156-1224944
GECA03s05554g	Conserved hypothetical protein (336)	f:1225405-1226639
GECA03s05576g	similar to Saccharomyces cerevisiae YLR289W GUF1 Mitochondrial matrix GTPase that associates with mitochondrial ribosomes (664)	f:1226888-1228879
GECA03s05587g	similar to Saccharomyces cerevisiae YCR051W Putative protein of unknown function (215)	r:1229004-1229743
GECA03s05609g	similar to Saccharomyces cerevisiae YLR300W EXG1 Major exo-1,3-beta-glucanase of the cell wall (421)	r:1234851-1236256
GECA03s05620g	similar to Saccharomyces cerevisiae YOL098C Putative metalloprotease (1056)	r:1237456-1240623
GECA03s05631g	Conserved hypothetical protein (63)	f:1240779-1241081
GECA03s05642g	similar to Saccharomyces cerevisiae YDR064W RPS13 Protein component of the small (40S) ribosomal subunit (152)	f:1242454-1243141
GECA03s05653g	similar to Saccharomyces cerevisiae YOR340C RPA43 RNA polymerase I subunit A43 (328)	f:1243513-1244496
GECA03s05664g	similar to Saccharomyces cerevisiae YAL034W-A MTW1 Essential component of the MIND kinetochore complex which joins kinetochore subunits contacting DNA to those contacting microtubules (357)	f:1245837-1246907
GECA03s05680g	similar to Saccharomyces cerevisiae YOR370C MRS6 Rab escort protein (586)	r:1247131-1249081
GECA03s05686g	similar to Saccharomyces cerevisiae YNL153C GIM3 Subunit of the heterohexameric cochaperone prefoldin complex which binds specifically to cytosolic chaperonin and transfers target proteins to it (131)	f:1249778-1250239
GECA03s05708g	Conserved hypothetical protein (641)	f:1251071-1252993
GECA03s05763g	Conserved hypothetical protein (509)	f:1255629-1257155
GECA03s05774g	Conserved hypothetical protein (365)	r:1257471-1258565
GECA03s05807g	Conserved hypothetical protein. Putative Zinc finger, RING-type domain protein (447)	r:1265529-1266869
GECA03s05818g	similar to Saccharomyces cerevisiae YKR001C VPS1 Dynamin-like GTPase required for vacuolar sorting (681)	r:1267184-1269316
GECA03s05851g	Hypothetical protein, no similarity (511)	r:1276732-1278264
GECA03s05873g	similar to Saccharomyces cerevisiae YDR257C RKM4 Ribosomal lysine methyltransferase specific for monomethylation of Rpl42ap and Rpl42bp (lysine 55) (563)	f:1281890-1283578
GECA03s05884g	similar to Saccharomyces cerevisiae YKR002W PAP1 Poly(A) polymerase (586)	r:1283869-1285626
GECA03s05895g	similar to Saccharomyces cerevisiae YEL056W HAT2 Subunit of the Hat1p-Hat2p histone acetyltransferase complex (401)	f:1286147-1287540
GECA03s05906g	similar to Saccharomyces cerevisiae YJR132W NMD5 Karyopherin (1119)	r:1287691-1291139
GECA03s05917g	similar to Saccharomyces cerevisiae YNL293W MSB3 GTPase-activating protein for Sec4p and several other Rab GTPases (702)	r:1291848-1293953
GECA03s05961g	similar to Saccharomyces cerevisiae YNL294C RIM21 pH sensor molecule, component of the RIM101 pathway , has a role in cell wall construction and alkaline pH response (674)	f:1298617-1300638
GECA03s05972g	Hypothetical protein, no similarity (371)	r:1301106-1302218
GECA03s05983g	similar to Saccharomyces cerevisiae YKR006C MRPL13 Mitochondrial ribosomal protein of the large subunit (255)	f:1304623-1305387
GECA03s06005g	Conserved hypothetical protein. Putative MYB DNA-binding domain protein (250)	r:1318864-1319664
GECA03s06049g	similar to Saccharomyces cerevisiae YOL139C CDC33 Cytoplasmic mRNA cap binding protein and translation initiation factor eIF4E (219)	f:1330039-1330695
GECA03s06060g	similar to Saccharomyces cerevisiae YJR076C CDC11 Component of the septin ring of the mother-bud neck that is required for cytokinesis (489)	r:1331689-1333155
GECA03s06071g	similar to Saccharomyces cerevisiae YDR513W GRX2 Cytoplasmic glutaredoxin, thioltransferase, glutathione-dependent disulfide oxidoreductase involved in maintaining redox state of target proteins (150)	f:1334495-1334944
GECA03s06082g	similar to Saccharomyces cerevisiae YCL030C HIS4 Multifunctional enzyme containing phosphoribosyl-ATP pyrophosphatase, phosphoribosyl-AMP cyclohydrolase, and histidinol dehydrogenase activities (867)	r:1335154-1337754
GECA03s06104g	similar to Saccharomyces cerevisiae YPL040C ISM1 Mitochondrial isoleucyl-tRNA synthetase (979)	r:1341593-1344529
GECA03s06115g	similar to Saccharomyces cerevisiae YDL202W MRPL11 Mitochondrial ribosomal protein of the large subunit (247)	f:1344782-1345522
GECA03s06126g	Conserved hypothetical protein (215)	r:1345609-1346253
GECA03s06137g	conserved hypothetical protein. Putative short-chain dehydrogenase/reductase (310)	f:1347665-1348594
GECA03s06142g	hypothetical protein, no similarity (181)	r:1349755-1350297
GECA03s06181g	similar to Saccharomyces cerevisiae YNL038W GPI15 Protein involved in the synthesis of N-acetylglucosaminyl phosphatidylinositol (GlcNAc-PI) (216)	r:1353012-1353747
GECA03s06192g	similar to Saccharomyces cerevisiae YNL039W BDP1 Essential subunit of RNA polymerase III transcription factor (TFIIIB) (1008)	r:1354013-1357110
GECA03s06203g	similar to Saccharomyces cerevisiae YDR045C RPC11 RNA polymerase III subunit C11 (113)	f:1357505-1357904
GECA03s06214g	similar to Saccharomyces cerevisiae YGR144W THI4 Thiazole synthase (314)	r:1359240-1360397
GECA03s06219g	hypothetical protein, no similarity, partial (401)	f:1363821-1365025
GECA03s06247g	similar to Saccharomyces cerevisiae YJL050W MTR4 ATP-dependent 3'-5' RNA helicase of the DExD/H family (1057)	f:1370985-1374207
GECA03s06258g	similar to Saccharomyces cerevisiae YIL033C BCY1 Regulatory subunit of the cyclic AMP-dependent protein kinase (PKA) (428)	f:1374552-1375835
GECA03s06269g	similar to Saccharomyces cerevisiae YER044C ERG28 Endoplasmic reticulum membrane protein, may facilitate protein-protein interactions between the Erg26p dehydrogenase and the Erg27p 3-ketoreductase (136)	r:1375955-1376596
GECA03s06280g	similar to Saccharomyces cerevisiae YFR038W IRC5 Putative ATPase containing the DEAD/H helicase-related sequence motif (777)	r:1376947-1379277
GECA03s06291g	similar to Saccharomyces cerevisiae YFR037C RSC8 Component of the RSC chromatin remodeling complex (535)	f:1379692-1381296
GECA03s06351g	Hypothetical protein, no similarity (815)	f:1399815-1402400
GECA03s06357g	similar to Saccharomyces cerevisiae YNL044W YIP3 Protein localized to COPII vesicles (180)	f:1403080-1403749
GECA03s06390g	Hypothetical protein, no similarity (197)	f:1406766-1407356
GECA03s06401g	similar to Saccharomyces cerevisiae YJL212C OPT1 Proton-coupled oligopeptide transporter of the plasma membrane (759)	f:1416398-1418674
GECA03s06434g	similar to Saccharomyces cerevisiae YJL212C OPT1 Proton-coupled oligopeptide transporter of the plasma membrane (759)	f:1426769-1429045
GECA03s06445g	similar to Saccharomyces cerevisiae YHR161C YAP1801 Protein involved in clathrin cage assembly (702)	f:1430812-1432917
GECA03s06456g	Hypothetical protein, no similarity (163)	r:1433175-1433663
GECA03s06467g	Conserved hypothetical protein. Putative serine/threonine-protein kinase (1077)	f:1434586-1437816
GECA03s06489g	similar to Saccharomyces cerevisiae YKR066C CCP1 Mitochondrial cytochrome-c peroxidase (287)	f:1441818-1442678
GECA03s06500g	similar to Saccharomyces cerevisiae YKL188C PXA2 Subunit of a heterodimeric peroxisomal ATP-binding cassette transporter complex (Pxa1p-Pxa2p) (696)	f:1443189-1445276
GECA03s06511g	Conserved hypothetical protein. Putative fungal zinc cluster transcription factor (768)	r:1445581-1447947
GECA03s06533g	similar to Saccharomyces cerevisiae YDR386W MUS81 Subunit of the structure-specific Mms4p-Mus81p endonuclease that cleaves branched DNA (613)	f:1450163-1452001
GECA03s06544g	similar to Saccharomyces cerevisiae YER182W FMP10 Putative protein of unknown function (235)	f:1452219-1452923
GECA03s06555g	similar to Saccharomyces cerevisiae YOR159C SME1 Core Sm protein SmE, part of heteroheptameric complex (with Smb1p, Smd1p, Smd2p, Smd3p, Smx3p, and Smx2p) that is part of the spliceosomal U1 (92)	f:1453197-1453624
GECA03s06566g	similar to Saccharomyces cerevisiae YER183C FAU1 5,10-methenyltetrahydrofolate synthetase, involved in folic acid biosynthesis (217)	r:1453737-1454441
GECA03s06577g	Hypothetical protein, no similarity (207)	r:1454511-1455131
GECA03s06588g	Conserved hypothetical protein (1067)	f:1455721-1458974
GECA03s06599g	similar to Saccharomyces cerevisiae YGR255C COQ6 Putative flavin-dependent monooxygenase, involved in ubiquinone (Coenzyme Q) biosynthesis (506)	r:1459168-1460685
GECA03s06610g	similar to Saccharomyces cerevisiae YNL256W FOL1 Multifunctional enzyme of the folic acid biosynthesis pathway (798)	f:1461480-1463873
GECA03s06632g	similar to Saccharomyces cerevisiae YER179W DMC1 Meiosis-specific protein required for repair of double-strand breaks and pairing between homologous chromosomes (332)	r:1463968-1465403
GECA03s06654g	similar to Saccharomyces cerevisiae YNL255C GIS2 Translational activator for mRNAs with internal ribosome entry sites (229)	r:1465652-1466552
GECA03s06665g	similar to Saccharomyces cerevisiae YDR108W TRS85 Subunit of TRAPPIII (transport protein particle), a multimeric guanine nucleotide-exchange factor for Ypt1p (665)	r:1466875-1468869
GECA03s06676g	similar to Saccharomyces cerevisiae YLR083C EMP70 Protein with a role in cellular adhesion and filamentous growth (622)	f:1469288-1471153
GECA03s06692g	hypothetical protein, no similarity (375)	f:1471729-1472853
GECA03s06709g	Hypothetical protein, no similarity (293)	f:1473369-1474247
GECA03s06714g	hypothetical protein, no similarity (299)	f:1477833-1478729
GECA03s06742g	Hypothetical protein, no similarity (885)	r:1482586-1485240
GECA03s06753g	similar to Saccharomyces cerevisiae YLR216C CPR6 Peptidyl-prolyl cis-trans isomerase (cyclophilin) (181)	r:1485486-1486358
GECA03s06764g	similar to Saccharomyces cerevisiae YIL083C CAB2 Probable phosphopantothenoylcysteine synthetase (PPCS) (347)	f:1486548-1487588
GECA03s06775g	similar to Saccharomyces cerevisiae YNL026W SAM50 Essential component of the Sorting and Assembly Machinery (SAM or TOB complex) of the mitochondrial outer membrane (514)	r:1487653-1489253
GECA03s06786g	similar to Saccharomyces cerevisiae YPR200C ARR2 Arsenate reductase required for arsenate resistance (150)	r:1490407-1491029
GECA03s06819g	similar to Saccharomyces cerevisiae YOR129C AFI1 Arf3p polarization-specific docking factor, required for the polarized distribution of the ADP-ribosylation factor, Arf3p (694)	f:1495036-1497117
GECA03s06830g	similar to Saccharomyces cerevisiae YJR013W GPI14 Glycosylphosphatidylinositol-alpha 1,4 mannosyltransferase I, involved in GPI anchor biosynthesis (472)	f:1497357-1498772
GECA03s06841g	Conserved hypothetical protein (192)	f:1499006-1499581
GECA03s06852g	similar to Saccharomyces cerevisiae YBR104W YMC2 Mitochondrial protein, putative inner membrane transporter with a role in oleate metabolism and glutamate biosynthesis (301)	r:1499768-1500755
GECA03s06896g	similar to Saccharomyces cerevisiae YBR021W FUR4 Uracil permease (560)	f:1505759-1507438
GECA03s06956g	hypothetical protein, no similarity (685)	f:1517094-1519148
GECA03s06995g	similar to Saccharomyces cerevisiae YOR197W MCA1 Ca2+-dependent cysteine protease similar to mammalian metacaspases (447)	r:1519497-1520837
GECA03s07006g	similar to Saccharomyces cerevisiae YJL087C TRL1 tRNA ligase, required for tRNA splicing and for both splicing and translation of HAC1 mRNA in the UPR (830)	r:1521768-1524257
GECA03s07039g	similar to Saccharomyces cerevisiae YKR022C NTR2 Essential protein that forms a dimer with Ntr1p (349)	f:1524668-1525903
GECA03s07050g	similar to Saccharomyces cerevisiae YJL088W ARG3 Ornithine carbamoyltransferase, catalyzes the sixth step in the biosynthesis of the arginine precursor ornithine (343)	f:1526304-1527332
GECA03s07061g	similar to Saccharomyces cerevisiae YNR003C RPC34 RNA polymerase III subunit C34 (280)	f:1527872-1528711
GECA03s07072g	similar to Saccharomyces cerevisiae YMR313C TGL3 Bifunctional enzyme with triacylglycerol lipase and lysophosphatidylethanolamine acyltransferase activity (602)	r:1528905-1530710
GECA03s07083g	similar to Saccharomyces cerevisiae YNL239W LAP3 Cysteine aminopeptidase with homocysteine-thiolactonase activity (446)	r:1530983-1532320
GECA03s07127g	similar to Saccharomyces cerevisiae YER178W PDA1 E1 alpha subunit of the pyruvate dehydrogenase (PDH) complex (390)	r:1536391-1537560
GECA03s07149g	similar to Saccharomyces cerevisiae YPR200C ARR2 Arsenate reductase required for arsenate resistance (154)	r:1546046-1546656
GECA03s07160g	Conserved hypothetical protein (845)	f:1550354-1552888
GECA03s07171g	similar to Saccharomyces cerevisiae YKR065C PAM17 constituent of the translocase of the inner mitochondrial membrane (TIM23 complex) (184)	r:1553371-1553922
GECA03s07182g	Hypothetical protein, no similarity (235)	f:1554143-1554847
GECA03s07193g	similar to Saccharomyces cerevisiae YDL022W GPD1 NAD-dependent glycerol-3-phosphate dehydrogenase (370)	r:1554926-1556314
GECA03s07204g	similar to Saccharomyces cerevisiae YPR097W Protein that contains a Phox homology (PX) domain and binds phosphoinositides (869)	r:1556528-1559134
GECA03s07215g	Conserved hypothetical protein (519)	f:1559294-1560903
GECA03s07237g	similar to Saccharomyces cerevisiae YIL126W STH1 ATPase component of the RSC chromatin remodeling complex (1270)	f:1561116-1565061
GECA03s07270g	hypothetical protein, no similarity (654)	f:1571077-1573038
GECA03s07281g	similar to Saccharomyces cerevisiae YNL330C RPD3 Histone deacetylase (459)	r:1575314-1576947
GECA03s07292g	similar to Saccharomyces cerevisiae YLR060W FRS1 Beta subunit of cytoplasmic phenylalanyl-tRNA synthetase (591)	r:1577259-1579147
GECA03s07303g	similar to Saccharomyces cerevisiae YFL005W SEC4 Rab family GTPase essential for vesicle-mediated exocytic secretion and autophagy (206)	f:1579745-1580362
GECA03s07314g	NUFM subunit of mitochondrial NADH:ubiquinone oxidoreductase (complex I), putative (134)	r:1580897-1581366
GECA03s07325g	similar to Saccharomyces cerevisiae YGR037C ACB1 Acyl-CoA-binding protein (106)	f:1582056-1582433
GECA03s07380g	Hypothetical protein, no similarity (232)	r:1597628-1598323
GECA03s07402g	Hypothetical protein, no similarity (257)	r:1599751-1600521
GECA03s07446g	similar to Saccharomyces cerevisiae YKL140W TGL1 Steryl ester hydrolase (541)	r:1605929-1607551
GECA03s07457g	similar to Saccharomyces cerevisiae YGL086W MAD1 Coiled-coil protein involved in the spindle-assembly checkpoint (773)	r:1607864-1610182
GECA03s07468g	similar to Saccharomyces cerevisiae YGL087C MMS2 Ubiquitin-conjugating enzyme variant involved in error-free postreplication repair (140)	f:1610399-1610982
GECA03s07479g	similar to Saccharomyces cerevisiae YLR241W Putative protein of unknown function, may be involved in detoxification (817)	r:1611207-1613830
GECA03s07490g	Hypothetical protein, no similarity (130)	r:1614211-1614600
GECA03s07545g	similar to Saccharomyces cerevisiae YBR008C FLR1 Plasma membrane multidrug transporter of the major facilitator superfamily (584)	r:1628198-1629949
GECA03s07578g	similar to Saccharomyces cerevisiae YBR008C FLR1 Plasma membrane multidrug transporter of the major facilitator superfamily (584)	r:1634112-1635863
GECA03s07583g	hypothetical protein, no similarity (296)	f:1639515-1640402
GECA03s07600g	Hypothetical protein, no similarity (163)	f:1644436-1644969
GECA03s07611g	Hypothetical protein, no similarity (255)	f:1650133-1650897
GECA03s07622g	Hypothetical protein, no similarity (276)	f:1652614-1653441
GECA03s07633g	similar to Saccharomyces cerevisiae YLR241W Putative protein of unknown function, may be involved in detoxification (859)	f:1653616-1656192
GECA03s07655g	Hypothetical protein, no similarity (780)	f:1657654-1659993
GECA03s07666g	similar to Saccharomyces cerevisiae YLR113W HOG1 Mitogen-activated protein kinase involved in osmoregulation (360)	f:1660325-1661535
GECA03s07699g	similar to Saccharomyces cerevisiae YDR060W MAK21 Constituent of 66S pre-ribosomal particles, required for large (60S) ribosomal subunit biogenesi (1134)	f:1663802-1667254
GECA03s07743g	similar to Saccharomyces cerevisiae YPL248C GAL4 DNA-binding transcription factor required for the activation of the GAL genes in response to galactose (697)	f:1675876-1678126
GECA03s07754g	similar to Saccharomyces cerevisiae YPR006C ICL2 2-methylisocitrate lyase of the mitochondrial matrix (573)	f:1678764-1680600
GECA03s07765g	Hypothetical protein, no similarity (532)	f:1680832-1682427
GECA03s07776g	Conserved hypothetical protein (596)	f:1682922-1684709
GECA03s07798g	Hypothetical protein, no similarity (459)	f:1685908-1687284
GECA03s07809g	similar to Saccharomyces cerevisiae YDR135C YCF1 Vacuolar glutathione S-conjugate transporter of the ATP-binding cassette family (1532)	f:1687759-1692425
GECA03s07820g	similar to Saccharomyces cerevisiae YBL084C CDC27 Subunit of the Anaphase-Promoting Complex/Cyclosome (APC/C) (734)	f:1692779-1694980
GECA03s07842g	similar to Saccharomyces cerevisiae YER114C BOI2 Protein implicated in polar growth, functionally redundant with Boi1p (814)	r:1695281-1697794
GECA03s07853g	similar to Saccharomyces cerevisiae YBR223C TDP1 Tyrosyl-DNA Phosphodiesterase I, hydrolyzes 3' and 5'-phosphotyrosyl bonds, involved in the repair of DNA lesions created by topoisomerase I and topois (544)	r:1698046-1699677
GECA03s07864g	Conserved hypothetical protein (437)	f:1699975-1701285
GECA03s07886g	Hypothetical protein, no similarity (316)	f:1702606-1703553
GECA03s07919g	Hypothetical protein, no similarity (216)	f:1708229-1708876
GECA03s07946g	hypothetical protein, no similarity, partial (400)	f:1711191-1712392
GECA03s07952g	similar to Saccharomyces cerevisiae YMR117C SPC24 Component of the evolutionarily conserved kinetochore-associated Ndc80 complex (Ndc80p- Nuf2p-Spc24p- Spc25p) (203)	r:1719313-1719921
GECA03s07963g	similar to Saccharomyces cerevisiae YPL152W RRD2 Activator of the phosphotyrosyl phosphatase activity of PP2A, peptidyl-prolyl cis/trans-isomerase (359)	f:1720785-1721936
GECA03s07974g	similar to Saccharomyces cerevisiae YOR244W ESA1 Catalytic subunit of the histone acetyltransferase complex (NuA4) that acetylates four conserved internal lysines of histone H4 N-terminal tail (464)	r:1722014-1723405
GECA03s07985g	similar to Saccharomyces cerevisiae YGR132C PHB1 Subunit of the prohibitin complex (Phb1p-Phb2p) (282)	f:1724069-1724914
GECA03s08007g	Hypothetical protein, no similarity (171)	f:1725672-1726184
GECA03s08023g	hypothetical protein, no similarity (646)	r:1726983-1728920
GECA03s08040g	Hypothetical protein, no similarity (292)	f:1732254-1733129
GECA03s08051g	similar to Saccharomyces cerevisiae YGR208W SER2 Phosphoserine phosphatase of the phosphoglycerate pathway (307)	r:1733437-1734357
GECA03s08062g	similar to Saccharomyces cerevisiae YMR289W ABZ2 Aminodeoxychorismate lyase (4-amino-4-deoxychorismate lyase) (303)	r:1736054-1736962
GECA03s08073g	similar to Saccharomyces cerevisiae YOR058C ASE1 Mitotic spindle midzone localized microtubule-associated protein (MAP) family member (729)	f:1737567-1739753
GECA03s08084g	Hypothetical protein, no similarity (269)	f:1740097-1741076
GECA03s08095g	similar to Saccharomyces cerevisiae YLR307W CDA1 Chitin deacetylase, together with Cda2p involved in the biosynthesis ascospore wall component, chitosan (367)	f:1741578-1742678
GECA03s08106g	similar to Saccharomyces cerevisiae YLR309C IMH1 Protein involved in vesicular transport, mediates transport between an endosomal compartment and the Golgi (1382)	r:1742909-1747116
GECA03s08117g	similar to Saccharomyces cerevisiae YLR293C GSP1 Ran GTPase (217)	r:1747405-1748337
GECA03s08139g	similar to Saccharomyces cerevisiae YLR310C CDC25 Membrane bound guanine nucleotide exchange factor (GEF or GDP-release factor) (1096)	f:1755930-1759282
GECA03s08150g	Conserved hypothetical protein. Putative fungal specific transcription factor (965)	f:1760531-1763503
GECA03s08172g	similar to Saccharomyces cerevisiae YER185W PUG1 Plasma membrane protein with roles in the uptake of protoprophyrin IX and the efflux of heme (283)	f:1770560-1771460
GECA03s08188g	hypothetical protein, no similarity (1333)	r:1774542-1778540
GECA03s08238g	Conserved hypothetical protein. Putative ATP-dependent DNA helicase of the RecQ family (1386)	r:1778673-1782880
GECA03s08249g	Hypothetical protein, no similarity (241)	r:1782941-1783663
GECA03s08271g	Conserved hypothetical protein. Putative ATP-dependent DNA helicase PIF1-like (423)	f:1784518-1785786
GECA03s08315g	similar to Saccharomyces cerevisiae YER185W PUG1 Plasma membrane protein with roles in the uptake of protoprophyrin IX and the efflux of heme (304)	f:1790401-1791423
GECA03s08458g	similar to Saccharomyces cerevisiae YMR244W Putative protein of unknown function (697)	r:268423-270513
GECA03s08524g	hypothetical protein, no similarity, partial (340)	r:552325-553344
GECA03s08656g	hypothetical protein, no similarity (299)	f:1477833-1478729
GECA04s00054g	similar to Saccharomyces cerevisiae YBR002C RER2 Cis-prenyltransferase involved in dolichol synthesis (271)	r:36829-37764
GECA04s00065g	similar to Saccharomyces cerevisiae YLR127C APC2 Subunit of the Anaphase-Promoting Complex/Cyclosome (APC/C), which is a ubiquitin-protein ligase required for degradation of anaphase inhibitors (710)	f:38020-40410
GECA04s00087g	similar to Saccharomyces cerevisiae YDR498C SEC20 Membrane glycoprotein v-SNARE involved in retrograde transport from the Golgi to the ER (313)	f:40694-41745
GECA04s00098g	similar to Saccharomyces cerevisiae YKR038C KAE1 Highly conserved ATPase of HSP70/DnaK family (371)	r:41789-42901
GECA04s00109g	similar to Saccharomyces cerevisiae YJL111W CCT7 Subunit of the cytosolic chaperonin Cct ring complex (549)	f:43164-44882
GECA04s00131g	similar to Saccharomyces cerevisiae YNL172W APC1 Largest subunit of the Anaphase-Promoting Complex/Cyclosome (APC/C) (1503)	r:45045-49644
GECA04s00142g	similar to Saccharomyces cerevisiae YJL112W MDV1 Peripheral protein of the cytosolic face of the mitochondrial outer membrane (661)	f:50134-52116
GECA04s00153g	conserved hypothetical protein (362)	r:52349-53434
GECA04s00164g	hypothetical protein, no similarity (602)	f:53652-55457
GECA04s00175g	similar to Saccharomyces cerevisiae YBL036C Putative non-specific single-domain racemase based on structural similarity (253)	f:56245-57229
GECA04s00186g	similar to Saccharomyces cerevisiae YBL037W APL3 Alpha-adaptin (934)	r:57429-60230
GECA04s00202g	similar to Saccharomyces cerevisiae YJL110C GZF3 GATA zinc finger protein and Dal80p homolog that negatively regulates nitrogen catabolic gene expression by competing with Gat1p for GATA site binding (572)	f:60961-62676
GECA04s00208g	similar to Saccharomyces cerevisiae YMR024W MRPL3 Mitochondrial ribosomal protein of the large subunit (380)	r:62978-64117
GECA04s00219g	similar to Saccharomyces cerevisiae YJR019C TES1 Peroxisomal acyl-CoA thioesterase likely to be involved in fatty acid oxidation rather than fatty acid synthesis (334)	f:66000-67069
GECA04s00230g	similar to Saccharomyces cerevisiae YDL051W LHP1 RNA binding protein required for maturation of tRNA and U6 snRNA precursors (317)	f:67318-68268
GECA04s00241g	hypothetical protein, no similarity (910)	f:69329-72058
GECA04s00252g	similar to Saccharomyces cerevisiae YBL035C POL12 B subunit of DNA polymerase alpha-primase complex (684)	f:74112-76163
GECA04s00263g	similar to Saccharomyces cerevisiae YBR086C IST2 Cortical ER protein involved in ER-plasma membrane tethering (765)	r:76403-78697
GECA04s00318g	similar to Saccharomyces cerevisiae YMR011W HXT2 High-affinity glucose transporter of the major facilitator superfamily (594)	f:87724-89505
GECA04s00329g	similar to Saccharomyces cerevisiae YKR031C SPO14 Phospholipase D (1651)	f:90528-95549
GECA04s00340g	similar to Saccharomyces cerevisiae YDL052C SLC1 1-acyl-sn-glycerol-3-phosphate acyltransferase (292)	r:95743-96694
GECA04s00351g	similar to Saccharomyces cerevisiae YJL101C GSH1 Gamma glutamylcysteine synthetase catalyzes the first step in glutathione (GSH) biosynthesis (655)	r:96977-98993
GECA04s00362g	similar to Saccharomyces cerevisiae YPL178W CBC2 Small subunit of the heterodimeric cap binding complex that also contains Sto1p, component of the spliceosomal commitment complex (253)	f:99470-100338
GECA04s00373g	similar to Saccharomyces cerevisiae YDR436W PPZ2 Serine/threonine protein phosphatase Z (496)	f:102279-103766
GECA04s00384g	similar to Saccharomyces cerevisiae YPL181W CTI6 Protein that relieves transcriptional repression by binding to the Cyc8p-Tup1p corepressor and recruiting the SAGA complex to the repressed promoter (458)	f:104033-105406
GECA04s00395g	similar to Saccharomyces cerevisiae YGL095C VPS45 Protein of the Sec1p/Munc-18 family (602)	r:105832-107688
GECA04s00406g	similar to Saccharomyces cerevisiae YPL180W TCO89 Subunit of TORC1 (Tor1p or Tor2p-Kog1p-Lst8p-Tco89p) (749)	f:107919-110165
GECA04s00428g	similar to Saccharomyces cerevisiae YGL094C PAN2 Essential subunit of the Pan2p-Pan3p poly(A)-ribonuclease complex (1086)	r:110388-113702
GECA04s00439g	conserved hypothetical protein (120)	f:113968-114412
GECA04s00455g	similar to Saccharomyces cerevisiae YKR030W GMH1 Golgi membrane protein of unknown function (296)	r:114532-115419
GECA04s00461g	similar to Saccharomyces cerevisiae YIL131C FKH1 Forkhead family transcription factor with a minor role in the expression of G2/M phase genes (709)	f:116335-118592
GECA04s00483g	similar to Saccharomyces cerevisiae YNL069C RPL16B N-terminally acetylated protein component of the large (60S) ribosomal subunit (200)	f:122023-122889
GECA04s00505g	hypothetical protein, no similarity (301)	r:125022-125924
GECA04s00527g	conserved hypothetical protein (350)	r:128130-129179
GECA04s00549g	similar to Saccharomyces cerevisiae YOR084W LPX1 Oleic acid-inducible, peroxisomal matrix localized lipase (377)	r:132129-133259
GECA04s00560g	similar to Saccharomyces cerevisiae YPR025C CCL1 Cyclin associated with protein kinase Kin28p (362)	r:133778-134863
GECA04s00571g	similar to Saccharomyces cerevisiae YBL007C SLA1 Cytoskeletal protein binding protein required for assembly of the cortical actin cytoskeleton (1073)	f:136085-139360
GECA04s00582g	hypothetical protein, no similarity (1089)	f:139708-142974
GECA04s00593g	similar to Saccharomyces cerevisiae YBL099W ATP1 Alpha subunit of the F1 sector of mitochondrial F1F0 ATP synthase (544)	r:143717-145710
GECA04s00604g	similar to Saccharomyces cerevisiae YGL191W COX13 Subunit VIa of cytochrome c oxidase (142)	f:146682-147107
GECA04s00615g	similar to Saccharomyces cerevisiae YDL150W RPC53 DNA-directed RNA polymerase III (514)	r:148484-150025
GECA04s00626g	conserved hypothetical protein (445)	r:150434-151768
GECA04s00648g	hypothetical protein, no similarity (308)	f:152253-153176
GECA04s00659g	similar to Saccharomyces cerevisiae YLR419W Putative helicase with limited sequence similarity to human Rb protein (1394)	r:153390-157630
GECA04s00681g	similar to Saccharomyces cerevisiae YKR052C MRS4 Iron transporter of the mitochondrial carrier family (357)	f:158258-159328
GECA04s00692g	similar to Saccharomyces cerevisiae YBR163W EXO5 Mitochondrial 5'-3' exonuclease and sliding exonuclease, required for mitochondrial genome maintenance (427)	r:159883-161163
GECA04s00697g	similar to Saccharomyces cerevisiae YJL127C-B Putative protein of unknown function (57)	r:161236-161526
GECA04s00747g	conserved hypothetical protein. Putative guanine nucleotide exchange factor for Rho/Rac/Cdc42-like GTPases (1134)	f:167287-170745
GECA04s00769g	similar to Saccharomyces cerevisiae YJR045C SSC1 Hsp70 family ATPase (654)	r:174959-177111
GECA04s00802g	conserved hypothetical protein (677)	f:179721-181751
GECA04s00813g	similar to Saccharomyces cerevisiae YIR032C DAL3 Ureidoglycolate hydrolase, converts ureidoglycolate to glyoxylate and urea in the third step of allantoin degradation (231)	f:182212-182995
GECA04s00824g	hypothetical protein, no similarity (133)	f:183302-183700
GECA04s00835g	hypothetical protein, no similarity (179)	f:183972-184508
GECA04s00846g	conserved hypothetical protein (182)	r:184677-185222
GECA04s00857g	similar to Saccharomyces cerevisiae YEL031W SPF1 P-type ATPase (1211)	r:185507-189199
GECA04s00868g	hypothetical protein, no similarity (607)	f:190581-192401
GECA04s00890g	similar to Saccharomyces cerevisiae YPL127C HHO1 Histone H1, linker histone with roles in meiosis and sporulation (210)	f:193289-194186
GECA04s00901g	conserved hypothetical protein. Putative transcription factor (464)	f:196906-198297
GECA04s00945g	conserved hypothetical protein (350)	f:203246-204295
GECA04s00967g	conserved hypothetical protein (215)	f:206532-207176
GECA04s00978g	similar to Saccharomyces cerevisiae YOR095C RKI1 Ribose-5-phosphate ketol-isomerasecatalyzes the interconversion of ribose 5-phosphate and ribulose 5-phosphate in the pentose phosphate pathway (246)	r:207398-208135
GECA04s00989g	conserved hypothetical protein (388)	f:208551-209714
GECA04s01000g	similar to Saccharomyces cerevisiae YGR123C PPT1 Protein serine/threonine phosphatase with similarity to human phosphatase PP5 (494)	f:210863-212344
GECA04s01011g	similar to Saccharomyces cerevisiae YHR114W BZZ1 SH3 domain protein implicated in the regulation of actin polymerization (644)	r:212515-214446
GECA04s01022g	similar to Saccharomyces cerevisiae YER009W NTF2 Nuclear envelope protein (126)	f:214736-215113
GECA04s01033g	hypothetical protein, no similarity (1075)	f:215335-218619
GECA04s01044g	similar to Saccharomyces cerevisiae YOL030W GAS5 1,3-beta-glucanosyltransferase (465)	f:219550-220944
GECA04s01055g	similar to Saccharomyces cerevisiae YOR096W RPS7A Protein component of the small (40S) ribosomal subunit (193)	f:221648-222226
GECA04s01066g	hypothetical protein, no similarity (299)	r:223534-224430
GECA04s01099g	similar to Saccharomyces cerevisiae YGR214W RPS0A Protein component of the small (40S) ribosomal subunit (264)	f:229495-230286
GECA04s01110g	similar to Saccharomyces cerevisiae YCR023C Vacuolar membrane protein of unknown function, member of the multidrug resistance family (592)	r:231106-232881
GECA04s01154g	hypothetical protein, no similarity (248)	r:243766-244509
GECA04s01220g	similar to Saccharomyces cerevisiae YJL130C URA2 Bifunctional carbamoylphosphate synthetase (CPSase)-aspartate transcarbamylase (ATCase) (2234)	f:265917-272618
GECA04s01231g	similar to Saccharomyces cerevisiae YMR055C BUB2 Mitotic exit network regulator (438)	r:272862-274351
GECA04s01242g	conserved hypothetical protein (455)	r:274708-276072
GECA04s01275g	similar to Saccharomyces cerevisiae YLR177W Putative protein of unknown function (595)	f:278247-280031
GECA04s01286g	hypothetical protein, no similarity (988)	f:280652-283615
GECA04s01297g	similar to Saccharomyces cerevisiae YLR399C BDF1 Protein involved in transcription initiation at TATA-containing promoters (834)	f:287918-290419
GECA04s01308g	hypothetical protein, no similarity (275)	r:294040-294864
GECA04s01319g	similar to Saccharomyces cerevisiae YHL015W RPS20 Protein component of the small (40S) ribosomal subunit (123)	f:295726-296494
GECA04s01330g	similar to Saccharomyces cerevisiae YHR128W FUR1 Uracil phosphoribosyltransferase (224)	r:296864-297535
GECA04s01341g	conserved hypothetical protein (431)	f:298059-299351
GECA04s01352g	hypothetical protein, no similarity (747)	r:300313-302553
GECA04s01363g	similar to Saccharomyces cerevisiae YLR167W RPS31 Fusion protein cleaved to yield ribosomal protein S31 and ubiquitin (155)	f:303577-304041
GECA04s01374g	similar to Saccharomyces cerevisiae YNL185C MRPL19 Mitochondrial ribosomal protein of the large subunit (149)	f:304396-304842
GECA04s01396g	conserved hypothetical protein (230)	f:306359-307048
GECA04s01407g	similar to Saccharomyces cerevisiae YNR030W ALG12 Alpha-1,6-mannosyltransferase localized to the ER (562)	f:307385-309117
GECA04s01418g	similar to Saccharomyces cerevisiae YOR299W BUD7 Member of the ChAPs family of proteins that forms the exomer complex to mediate export of specific cargo proteins from the Golgi to the plasma membrane (651)	f:309403-311420
GECA04s01429g	conserved hypothetical protein (638)	f:311623-313705
GECA04s01462g	conserved hypothetical protein (854)	f:316688-319249
GECA04s01473g	similar to Saccharomyces cerevisiae YBR043C QDR3 Multidrug transporter of the major facilitator superfamily, has a role in polyamine homeostasis (535)	r:321323-322927
GECA04s01478g	hypothetical protein, no similarity (293)	r:325855-326803
GECA04s01495g	hypothetical protein, no similarity (128)	r:327283-327666
GECA04s01506g	similar to Saccharomyces cerevisiae YFR030W MET10 Subunit alpha of assimilatory sulfite reductase, which converts sulfite into sulfide (1068)	f:328194-331397
GECA04s01517g	NESM subunit of mitochondrial NADH:ubiquinone oxidoreductase (complex I), putative (253)	r:331655-332413
GECA04s01528g	similar to Saccharomyces cerevisiae YNL067W RPL9B Protein component of the large (60S) ribosomal subunit (190)	f:332869-333438
GECA04s01539g	conserved hypothetical protein (329)	r:333670-334656
GECA04s01550g	similar to Saccharomyces cerevisiae YOL090W MSH2 Protein that forms heterodimers with Msh3p and Msh6p that bind to DNA mismatches to initiate the mismatch repair process (959)	r:334837-337713
GECA04s01561g	similar to Saccharomyces cerevisiae YKL162C Putative protein of unknown function (486)	r:338061-339518
GECA04s01572g	similar to Saccharomyces cerevisiae YER014W HEM14 Protoporphyrinogen oxidase, a mitochondrial enzyme that catalyzes the seventh step in the heme biosynthetic pathway (729)	f:339747-341933
GECA04s01583g	conserved hypothetical protein (335)	r:342028-343032
GECA04s01594g	similar to Saccharomyces cerevisiae YNL016W PUB1 Poly (A)+ RNA-binding protein, abundant mRNP-component protein that binds mRNA and is required for stability of many mRNAs (370)	f:344028-345137
GECA04s01605g	hypothetical protein, no similarity (247)	r:345431-346171
GECA04s01616g	similar to Saccharomyces cerevisiae YMR183C SSO2 Plasma membrane t-SNARE involved in fusion of secretory vesicles at the plasma membrane (307)	r:346537-347717
GECA04s01660g	conserved hypothetical protein. Putative dithiol-disulfide isomerase (241)	r:351897-352619
GECA04s01671g	similar to Saccharomyces cerevisiae YOR194C TOA1 TFIIA large subunit (289)	f:354027-355001
GECA04s01682g	conserved hypothetical protein (306)	r:356230-357147
GECA04s01693g	conserved hypothetical protein (193)	r:357321-357899
GECA04s01704g	similar to Saccharomyces cerevisiae YLR025W SNF7 One of four subunits of the endosomal sorting complex required for transport III (ESCRT-III) (214)	f:358260-358967
GECA04s01715g	similar to Saccharomyces cerevisiae YLR026C SED5 cis-Golgi t-SNARE syntaxin required for vesicular transport between the ER and the Golgi complex (366)	r:359213-360310
GECA04s01726g	Conserved hypothetical protein. Putative acyl-Coa dehydrogenase (536)	f:362229-363920
GECA04s01737g	similar to Saccharomyces cerevisiae YIL166C Putative protein with similarity to the allantoate permease (Dal5p) subfamily of the major facilitator superfamily (600)	f:367700-369499
GECA04s01748g	similar to Saccharomyces cerevisiae YIL166C Putative protein with similarity to the allantoate permease (Dal5p) subfamily of the major facilitator superfamily (591)	r:370350-372122
GECA04s01770g	similar to Saccharomyces cerevisiae YIL166C Putative protein with similarity to the allantoate permease (Dal5p) subfamily of the major facilitator superfamily (586)	f:377845-379602
GECA04s01786g	similar to Saccharomyces cerevisiae YDR349C YPS7 Putative GPI-anchored aspartic protease, member of the yapsin family of proteases involved in cell wall growth and maintenance (519)	f:385519-387075
GECA04s01803g	similar to Saccharomyces cerevisiae YBL028C Protein of unknown function that may interact with ribosomes (119)	r:387165-387611
GECA04s01825g	hypothetical protein, no similarity (449)	r:395602-396948
GECA04s01858g	similar to Saccharomyces cerevisiae YMR140W SIP5 Protein of unknown function (446)	r:400120-401457
GECA04s01869g	conserved hypothetical protein (709)	r:401940-404066
GECA04s01880g	similar to Saccharomyces cerevisiae YBR087W RFC5 Subunit of heteropentameric Replication factor C (RF-C) (356)	f:404418-405660
GECA04s01891g	similar to Saccharomyces cerevisiae YBL038W MRPL16 Mitochondrial ribosomal protein of the large subunit (220)	r:405710-406433
GECA04s01902g	similar to Saccharomyces cerevisiae YPR047W MSF1 Mitochondrial phenylalanyl-tRNA synthetase (460)	f:406683-408062
GECA04s01913g	similar to Saccharomyces cerevisiae YOR232W MGE1 Mitochondrial matrix cochaperone (229)	r:408155-408841
GECA04s01924g	similar to Saccharomyces cerevisiae YPR048W TAH18 Conserved NAPDH-dependent diflavin reductase (626)	f:409053-410930
GECA04s01940g	Hypothetical protein, no similarity (116)	f:411159-411592
GECA04s01946g	similar to Saccharomyces cerevisiae YOR217W RFC1 Subunit of heteropentameric Replication factor C (RF-C) (988)	r:411774-414886
GECA04s01957g	similar to Saccharomyces cerevisiae YOR216C RUD3 Golgi matrix protein involved in the structural organization of the cis-Golgi (504)	f:415180-416691
GECA04s01968g	similar to Saccharomyces cerevisiae YMR023C MSS1 Mitochondrial protein, forms a heterodimer complex with Mto1p that performs the 5-carboxymethylaminomethyl modification of the wobble uridine base in (552)	r:416740-418395
GECA04s01984g	similar to Saccharomyces cerevisiae YOR215C AIM41 Putative protein of unknown function (203)	f:418514-419122
GECA04s01995g	similar to Saccharomyces cerevisiae YIL003W CFD1 Highly conserved iron-sulfur cluster binding protein localized in the cytoplasm (264)	f:418973-420228
GECA04s02012g	similar to Saccharomyces cerevisiae YJL082W IML2 Protein of unknown function (718)	f:420592-422745
GECA04s02023g	similar to Saccharomyces cerevisiae YDR137W RGP1 Subunit of a Golgi membrane exchange factor (Ric1p-Rgp1p) that catalyzes nucleotide exchange on Ypt6p (818)	f:423101-425554
GECA04s02034g	hypothetical protein, no similarity (256)	f:426702-427469
GECA04s02045g	similar to Saccharomyces cerevisiae YDR161W Putative protein of unknown function (349)	f:428311-429357
GECA04s02056g	similar to Saccharomyces cerevisiae YDR163W CWC15 Non-essential protein involved in pre-mRNA splicing (280)	f:429639-430478
GECA04s02067g	similar to Saccharomyces cerevisiae YML080W DUS1 Dihydrouridine synthase (451)	r:430602-431954
GECA04s02078g	similar to Saccharomyces cerevisiae YGL171W ROK1 ATP-dependent RNA helicase of the DEAD box family (564)	r:432328-434019
GECA04s02089g	similar to Saccharomyces cerevisiae YLR312W-A MRPL15 Mitochondrial ribosomal protein of the large subunit (233)	f:434316-435014
GECA04s02094g	hypothetical protein, no similarity (245)	r:435252-435986
GECA04s02111g	hypothetical protein, no similarity (172)	r:437989-438504
GECA04s02144g	hypothetical protein, no similarity (190)	r:440020-440589
GECA04s02166g	conserved hypothetical protein (229)	f:441924-442610
GECA04s02177g	similar to Saccharomyces cerevisiae YAL036C RBG1 Member of the DRG family of GTP-binding proteins (370)	r:442753-443862
GECA04s02188g	similar to Saccharomyces cerevisiae YAL035W FUN12 GTPase required for general translation initiation (1017)	f:444387-447508
GECA04s02199g	similar to Saccharomyces cerevisiae YLR087C CSF1 Protein required for fermentation at low temperature (3405)	r:448006-458277
GECA04s02210g	similar to Saccharomyces cerevisiae YDR389W SAC7 GTPase activating protein (GAP) for Rho1p, involved in signaling to the actin cytoskeleton (1010)	r:458901-461930
GECA04s02232g	similar to Saccharomyces cerevisiae YDR388W RVS167 Actin-associated protein with roles in endocytosis and exocytosis (481)	r:464519-466085
GECA04s02243g	conserved hypothetical protein (1267)	f:472906-476706
GECA04s02254g	similar to Saccharomyces cerevisiae YBR283C SSH1 Subunit of the Ssh1 translocon complex (Sec61p homolog) (478)	r:477260-478693
GECA04s02265g	similar to Saccharomyces cerevisiae YIR030C DCG1 Protein of unknown function (248)	f:480309-481052
GECA04s02276g	conserved hypothetical protein. Putative telomere length regulator protein (1457)	r:481174-485612
GECA04s02309g	hypothetical protein, no similarity (252)	r:490714-491469
GECA04s02353g	similar to Saccharomyces cerevisiae YGL027C CWH41 Processing alpha glucosidase I, ER type II integral membrane N-glycoprotein involved in assembly of cell wall beta 1,6 glucan (828)	f:500190-502673
GECA04s02369g	similar to Saccharomyces cerevisiae YBR147W RTC2 Putative vacuolar membrane transporter for cationic amino acids (328)	r:502939-503922
GECA04s02375g	similar to Saccharomyces cerevisiae YFR033C QCR6 Subunit 6 of the ubiquinol cytochrome-c reductase complex (126)	r:504907-505364
GECA04s02386g	conserved hypothetical protein (242)	f:505769-506837
GECA04s02397g	similar to Saccharomyces cerevisiae YMR190C SGS1 Nucleolar DNA helicase of the RecQ family (977)	r:506907-509837
GECA04s02408g	similar to Saccharomyces cerevisiae YEL001C IRC22 Putative protein of unknown function (230)	r:510280-510969
GECA04s02419g	similar to Saccharomyces cerevisiae YIL008W URM1 Ubiquitin-like protein involved in thiolation of cytoplasmic tRNAs (96)	f:511190-511612
GECA04s02430g	similar to Saccharomyces cerevisiae YML109W ZDS2 Protein with a role in regulating Swe1p-dependent polarized growth (1021)	f:512362-515424
GECA04s02441g	similar to Saccharomyces cerevisiae YOL094C RFC4 Subunit of heteropentameric Replication factor C (RF-C) (334)	f:515819-516963
GECA04s02452g	similar to Saccharomyces cerevisiae YNL221C POP1 Subunit of both RNase MRP and nuclear RNase P (784)	f:517193-519544
GECA04s02474g	similar to Saccharomyces cerevisiae YPL003W ULA1 Protein that acts together with Uba3p to activate Rub1p before its conjugation to proteins (neddylation), which may play a role in protein degradation (542)	r:522989-524732
GECA04s02485g	similar to Saccharomyces cerevisiae YKL146W AVT3 Vacuolar transporter, exports large neutral amino acids from the vacuole (672)	r:525054-527069
GECA04s02496g	similar to Saccharomyces cerevisiae YKL143W LTV1 Component of the GSE complex (426)	f:527392-528669
GECA04s02507g	similar to Saccharomyces cerevisiae YDR299W BFR2 Essential protein that is a component of 90S preribosomes (482)	f:528986-530489
GECA04s02518g	similar to Saccharomyces cerevisiae YKL148C SDH1 Flavoprotein subunit of succinate dehydrogenase (642)	f:531537-533602
GECA04s02529g	similar to Saccharomyces cerevisiae YKL149C DBR1 RNA lariat debranching enzyme (770)	r:534199-536508
GECA04s02540g	similar to Saccharomyces cerevisiae YJL212C OPT1 Proton-coupled oligopeptide transporter of the plasma membrane (805)	f:536877-539291
GECA04s02551g	similar to Saccharomyces cerevisiae YHR075C PPE1 Protein with carboxyl methyl esterase activity that may have a role in demethylation of the phosphoprotein phosphatase catalytic subunit (427)	r:539610-540890
GECA04s02562g	similar to Saccharomyces cerevisiae YHL011C PRS3 5-phospho-ribosyl-1(alpha)-pyrophosphate synthetase, synthesizes PRPP, which is required for nucleotide, histidine, and tryptophan biosynthesis (321)	r:541169-542131
GECA04s02573g	similar to Saccharomyces cerevisiae YHL010C ETP1 Putative protein of unknown function that is required for growth on ethanol (753)	r:542396-544654
GECA04s02584g	conserved hypothetical protein (421)	r:545168-546430
GECA04s02595g	hypothetical protein, no similarity (317)	r:546817-547767
GECA04s02639g	similar to Saccharomyces cerevisiae YJL187C SWE1 Protein kinase that regulates the G2/M transition by inhibition of Cdc28p kinase activity (579)	f:553534-555270
GECA04s02650g	conserved hypothetical protein (384)	f:555793-556944
GECA04s02661g	similar to Saccharomyces cerevisiae YMR032W HOF1 Bud neck-localized, SH3 domain-containing protein required for cytokinesis (1024)	r:557957-561028
GECA04s02672g	hypothetical protein, no similarity (199)	f:561627-562274
GECA04s02683g	similar to Saccharomyces cerevisiae YNR036C MRPS12 Mitochondrial protein (191)	f:562853-563574
GECA04s02705g	hypothetical protein, no similarity (503)	f:564316-565824
GECA04s02716g	conserved hypothetical protein (671)	f:566180-568192
GECA04s02749g	similar to Saccharomyces cerevisiae YKR095W MLP1 Myosin-like protein associated with the nuclear envelope (1834)	r:573521-579295
GECA04s02771g	conserved hypothetical protein (164)	f:580173-580664
GECA04s02782g	hypothetical protein, no similarity (490)	r:580885-582354
GECA04s02804g	hypothetical protein, no similarity (461)	r:585672-587054
GECA04s02815g	similar to Saccharomyces cerevisiae YER162C RAD4 Protein that recognizes and binds damaged DNA (with Rad23p) during nucleotide excision repair (1158)	f:590055-593528
GECA04s02826g	similar to Saccharomyces cerevisiae YBL071W-A KTI11 Zn-ribbon protein that co-purifies with Dph1 and Dph2 in a complex required for synthesis of diphthamide on translation factor eEF2 (86)	r:594852-595195
GECA04s02837g	similar to Saccharomyces cerevisiae YBL072C RPS8A Protein component of the small (40S) ribosomal subunit (203)	f:596545-597153
GECA04s02848g	similar to Saccharomyces cerevisiae YKL034W TUL1 Golgi-localized RING-finger ubiquitin ligase (E3) (839)	r:597390-599906
GECA04s02859g	similar to Saccharomyces cerevisiae YDL226C GCS1 ADP-ribosylation factor GTPase activating protein (ARF GAP) (343)	r:600301-601411
GECA04s02870g	similar to Saccharomyces cerevisiae YLR137W RKM5 Protein lysine methyltransferase (329)	f:603117-604103
GECA04s02881g	similar to Saccharomyces cerevisiae YDL035C GPR1 Plasma membrane G protein coupled receptor (GPCR) that interacts with the heterotrimeric G protein alpha subunit, Gpa2p, and with Plc1p (539)	r:604271-605887
GECA04s02892g	conserved hypothetical protein. Putative transcription factor (962)	f:607698-610583
GECA04s02914g	similar to Saccharomyces cerevisiae YKR072C SIS2 Negative regulatory subunit of protein phosphatase 1 Ppz1p and also a subunit of the phosphopantothenoylcysteine decarboxylase (554)	r:613604-615265
GECA04s02925g	similar to Saccharomyces cerevisiae YGR007W ECT1 Ethanolamine-phosphate cytidylyltransferase (400)	r:615684-616883
GECA04s02936g	hypothetical protein, no similarity (1385)	f:617409-621613
GECA04s02947g	similar to Saccharomyces cerevisiae YJL092W SRS2 DNA helicase and DNA-dependent ATPase involved in DNA repair (782)	r:621951-624496
GECA04s02958g	similar to Saccharomyces cerevisiae YPL020C ULP1 Protease that specifically cleaves Smt3p protein conjugates (641)	r:624741-626663
GECA04s02969g	similar to Saccharomyces cerevisiae YLR209C PNP1 Purine nucleoside phosphorylase, specifically metabolizes inosine and guanosine nucleosides (302)	f:627107-628012
GECA04s02980g	conserved hypothetical protein (512)	f:628308-629843
GECA04s02991g	similar to Saccharomyces cerevisiae YLR129W DIP2 Nucleolar protein, specifically associated with the U3 snoRNA, part of the large ribonucleoprotein complex known as the small subunit (SSU) processome (955)	f:630032-632896
GECA04s03007g	similar to Saccharomyces cerevisiae YLR138W NHA1 Na+/H+ antiporter involved in sodium and potassium efflux through the plasma membrane	r:633375-636191
GECA04s03013g	similar to Saccharomyces cerevisiae YIL041W GVP36 BAR domain-containing protein that localizes to both early and late Golgi vesicles (308)	r:637112-638035
GECA04s03024g	similar to Saccharomyces cerevisiae YOR290C SNF2 Catalytic subunit of the SWI/SNF chromatin remodeling complex involved in transcriptional regulation (1754)	f:638724-644120
GECA04s03046g	conserved hypothetical protein (1207)	r:645388-649074
GECA04s03079g	conserved hypothetical protein (478)	f:657009-658525
GECA04s03101g	similar to Saccharomyces cerevisiae YBR296C PHO89 Na+/Pi cotransporter (588)	f:669699-671462
GECA04s03112g	similar to Saccharomyces cerevisiae YGR217W CCH1 Voltage-gated high-affinity calcium channel involved in calcium influx in response to some environmental stresses (1895)	r:672548-678302
GECA04s03145g	similar to Saccharomyces cerevisiae YGR216C GPI1 Membrane protein involved in the synthesis of N-acetylglucosaminyl phosphatidylinositol (GlcNAc-PI) (699)	f:681814-683910
GECA04s03156g	similar to Saccharomyces cerevisiae YGL225W VRG4 Golgi GDP-mannose transporter (344)	r:684415-685568
GECA04s03167g	similar to Saccharomyces cerevisiae YOR224C RPB8 RNA polymerase subunit ABC14.55, common to RNA polymerases I, II, and III (144)	f:686257-686766
GECA04s03178g	similar to Saccharomyces cerevisiae YPL129W TAF14 Subunit of TFIID, TFIIF, INO80, SWI/SNF, and NuA3 complexes, involved in RNA polymerase II transcription initiation and in chromatin modification (256)	f:688888-689655
GECA04s03189g	similar to Saccharomyces cerevisiae YNL007C SIS1 Type II HSP40 co-chaperone that interacts with the HSP70 protein Ssa1p (368)	f:690836-691939
GECA04s03205g	hypothetical protein, no similarity (316)	f:692544-693767
GECA04s03222g	conserved hypothetical protein (921)	r:693818-696580
GECA04s03233g	similar to Saccharomyces cerevisiae YOL034W SMC5 Structural maintenance of chromosomes (SMC) protein (1125)	f:697019-700491
GECA04s03244g	conserved hypothetical protein. Putative GPI anchored protein (278)	f:703285-704118
GECA04s03271g	hypothetical protein, no similarity (47)	f:718785-719013
GECA04s03277g	conserved hypothetical protein. Putative transcription factor (479)	r:720464-721900
GECA04s03299g	similar to Saccharomyces cerevisiae YPR170W-B Putative protein of unknown function (85)	f:724303-724637
GECA04s03310g	hypothetical protein, no similarity (365)	r:724823-725917
GECA04s03332g	similar to Saccharomyces cerevisiae YEL052W AFG1 Conserved protein that may act as a chaperone in the degradation of misfolded or unassembled cytochrome c oxidase subunits (692)	f:726245-728553
GECA04s03343g	conserved hypothetical protein. Putative RNA splicing factor (489)	r:728714-730339
GECA04s03409g	similar to Saccharomyces cerevisiae YER030W CHZ1 Histone chaperone for Htz1p/H2A-H2B dimer	f:733822-734390
GECA04s03414g	similar to Saccharomyces cerevisiae YER031C YPT31 Rab family GTPase (212)	r:735120-735850
GECA04s03431g	similar to Saccharomyces cerevisiae YLR306W UBC12 Enzyme that mediates the conjugation of Rub1p (163)	f:736308-736872
GECA04s03442g	similar to Saccharomyces cerevisiae YHR193C EGD2 Alpha subunit of the heteromeric nascent polypeptide-associated complex (NAC) involved in protein sorting and translocation (187)	r:737727-738287
GECA04s03486g	similar to Saccharomyces cerevisiae YER166W DNF1 Aminophospholipid translocase (flippase) that localizes primarily to the plasma membrane (1685)	f:742993-748112
GECA04s03530g	similar to Saccharomyces cerevisiae YOR348C PUT4 Proline permease, required for high-affinity transport of proline (545)	r:752258-753892
GECA04s03563g	similar to Saccharomyces cerevisiae YDR104C SPO71 Meiosis-specific protein of unknown function (1178)	f:756606-760283
GECA04s03574g	similar to Saccharomyces cerevisiae YDL133W SRF1 Regulator of phospholipase D (Spo14p) (455)	r:760486-761850
GECA04s03585g	similar to Saccharomyces cerevisiae YDL183C MKR1 Mitochondrial inner-membrane protein thought to be involved in the formation of an active mitochondrial K+/H+ exchanger (KHE) system (304)	f:762508-763419
GECA04s03596g	similar to Saccharomyces cerevisiae YOL110W SHR5 Subunit of a palmitoyltransferase (220)	f:763806-764465
GECA04s03607g	similar to Saccharomyces cerevisiae YLR205C HMX1 ER localized heme oxygenase (291)	r:764650-765522
GECA04s03618g	similar to Saccharomyces cerevisiae YNL032W SIW14 Tyrosine phosphatase that plays a role in actin filament organization and endocytosis (231)	f:767616-768452
GECA04s03629g	hypothetical protein, no similarity (515)	r:769967-771511
GECA04s03640g	similar to Saccharomyces cerevisiae YER166W DNF1 Aminophospholipid translocase (flippase) that localizes primarily to the plasma membrane (1492)	f:773017-777492
GECA04s03651g	similar to Saccharomyces cerevisiae YDR003W RCR2 Vacuolar protein that presumably functions within the endosomal-vacuolar trafficking pathway (182)	f:778086-778758
GECA04s03662g	hypothetical protein, no similarity (449)	r:779462-780808
GECA04s03684g	similar to Saccharomyces cerevisiae YJR100C AIM25 Putative protein of unknown function	r:781209-782556
GECA04s03700g	hypothetical protein, no similarity (628)	r:782898-784781
GECA04s03728g	hypothetical protein, no similarity (292)	f:795561-796524
GECA04s03744g	similar to Saccharomyces cerevisiae YJR111C Putative protein of unknown function (245)	r:796578-797312
GECA04s03750g	conserved hypothetical protein (960)	r:799100-801979
GECA04s03772g	similar to Saccharomyces cerevisiae YNR061C Protein of unknown function (246)	r:804475-805212
GECA04s03783g	similar to Saccharomyces cerevisiae YLR303W MET17 Methionine and cysteine synthase (O-acetyl homoserine-O-acetyl serine sulfhydrylase) (436)	f:812439-813746
GECA04s03805g	conserved hypothetical protein (422)	f:814973-816238
GECA04s03816g	hypothetical protein, no similarity (433)	r:816974-818272
GECA04s03827g	conserved hypothetical protein (489)	f:818547-820013
GECA04s03838g	similar to Saccharomyces cerevisiae YDR481C PHO8 Repressible vacuolar alkaline phosphatase (560)	r:820212-821891
GECA04s03860g	conserved hypothetical protein (561)	f:822776-824582
GECA04s03871g	similar to Saccharomyces cerevisiae YIR004W DJP1 Cytosolic J-domain-containing protein, required for peroxisomal protein import and involved in peroxisome assembly (450)	f:825034-826383
GECA04s03882g	similar to Saccharomyces cerevisiae YER048W-A ISD11 Cysteine desulfurase (Nfs1p) activator (100)	r:827512-827811
GECA04s03893g	hypothetical protein, no similarity (385)	f:828395-829549
GECA04s03926g	similar to Saccharomyces cerevisiae YGR138C TPO2 Polyamine transport protein specific for spermine (625)	f:832229-834103
GECA04s03937g	similar to Saccharomyces cerevisiae YGR264C MES1 Methionyl-tRNA synthetase (748)	r:834682-837080
GECA04s03975g	similar to Saccharomyces cerevisiae YLL057C JLP1 Fe(II)-dependent sulfonate/alpha-ketoglutarate dioxygenase (400)	r:841193-842392
GECA04s03981g	similar to Saccharomyces cerevisiae YLL057C JLP1 Fe(II)-dependent sulfonate/alpha-ketoglutarate dioxygenase (401)	f:846690-847892
GECA04s04003g	similar to Saccharomyces cerevisiae YLR006C SSK1 Cytoplasmic response regulator	r:854121-855953
GECA04s04014g	similar to Saccharomyces cerevisiae YOR032C HMS1 Basic helix-loop-helix (bHLH) protein with similarity to myc-family transcription factors (943)	r:856368-859196
GECA04s04019g	hypothetical protein, no similarity (225)	r:859418-860093
GECA04s04036g	similar to Saccharomyces cerevisiae YNL037C IDH1 Subunit of mitochondrial NAD(+)-dependent isocitrate dehydrogenase, which catalyzes the oxidation of isocitrate to alpha-ketoglutarate in the TCA cycle (372)	f:867333-869194
GECA04s04047g	similar to Saccharomyces cerevisiae YIL096C Putative S-adenosylmethionine-dependent methyltransferase (386)	r:869357-870514
GECA04s04058g	similar to Saccharomyces cerevisiae YDR044W HEM13 Coproporphyrinogen III oxidase, an oxygen requiring enzyme that catalyzes the sixth step in the heme biosynthetic pathway (320)	f:871235-872194
GECA04s04102g	similar to Saccharomyces cerevisiae YPR054W SMK1 Middle sporulation-specific mitogen-activated protein kinase (MAPK) required for production of the outer spore wall layers (415)	r:879063-880718
GECA04s04113g	conserved hypothetical protein. Putative short-chain dehydrogenase/reductase (278)	r:881327-882160
GECA04s04124g	hypothetical protein, no similarity (350)	f:889007-890056
GECA04s04146g	similar to Saccharomyces cerevisiae YNL053W MSG5 Dual-specificity protein phosphatase (450)	f:898036-899385
GECA04s04157g	conserved hypothetical protein (294)	r:900279-901160
GECA04s04168g	conserved hypothetical protein. Putative amine oxydase (1429)	f:903327-907613
GECA04s04190g	conserved hypothetical protein (386)	f:909875-911192
GECA04s04201g	similar to Saccharomyces cerevisiae YLR422W DCK1 Protein of unknown function with similarity to human DOCK proteins (guanine nucleotide exchange factors) (1833)	r:911561-917111
GECA04s04223g	conserved hypothetical protein (488)	f:930723-932274
GECA04s04267g	similar to Saccharomyces cerevisiae YJR073C OPI3 Phospholipid methyltransferase (methylene-fatty-acyl-phospholipid synthase) (212)	f:939822-940598
GECA04s04278g	conserved hypothetical protein. Putative acylCo-A dehydrogenase (416)	r:940740-941987
GECA04s04289g	conserved hypothetical protein (574)	f:942985-944706
GECA04s04322g	similar to Saccharomyces cerevisiae YGR152C RSR1 GTP-binding protein of the ras superfamily required for bud site selection (313)	r:949074-950161
GECA04s04355g	similar to Saccharomyces cerevisiae YGR145W ENP2 Essential nucleolar proteinn, required for biogenesis of the small ribosomal subunit (713)	r:958789-960927
GECA04s04366g	hypothetical protein, no similarity (1312)	f:962132-966134
GECA04s04377g	similar to Saccharomyces cerevisiae YEL036C ANP1 Subunit of the alpha-1,6 mannosyltransferase complex (464)	f:966784-968175
[truncated: 5,052 more rows]
[truncated: 1 more columns]
