# Supplementary material for: Differential gene retention as an evolutionary mechanism to generate biodiversity and adaptation in yeasts
Source: Sci Rep. 2015 Jun 25;5:11571. doi: 10.1038/srep11571 (PMC4479816; doi:10.1038/srep11571)
Supplement: Supplementary Information [file srep11571-s3.xls]

## Sheet: Genes per scaffolds
			Scaffold number	Size (bp)	Number of genes
			1	2,581,591	680
			2	2,106,585	553
			3	1,796,091	487
			4	1,686,461	495
			5	1,653,926	469
			6	1,264,337	327
			7	1,211,666	333
			8	1,159,651	314
			9	1,063,388	266
			10	918.757	236
			11	909.63	254
			12	890.415	264
			13	871.522	235
			14	795.198	203
			15	711.411	232
			16	665.493	187
			17	608.101	165
			18	562.025	163
			19	507.124	126
			20	368.852	112
			21	313.304	93
			22	313.014	92
			23	307.402	83
			24	271.541	100
			25	237.622	79
			26	220.84	64
			27	219.481	51
			32	620.629	139

## Sheet: Genome characteristics
Genome
	Number of reads	3,322,644
	Number of sequbneced bases	850,062,477
	Number of aligned reasd	3 ,152,715 (94.8%)
	Size of the assembled sequence	23 255 818
	total number of contigs	1 688
	Largest contig (pb)	141.117
	N50 of contigs (pb)	26.778
	Number of scaffolds	134
	Number of contigs in scaffolds	1 370(81.1%)
	Taille cumulée des scaffolds	24, 865, 483
	N50 of scaffolds (pb)	1,159,651
	Average G+C (%)	44

## Sheet: Expanded_families_final
Type of detection*	Putative function	Copy number	Distribution in Saccharomycotina and Pezizomycotina	Genes in expanded families
Phylogenetic analysis	Unknown	21	No ortholog	GECA07s00560g	GECA01s04663g	GECA10s03299g	GECA01s04652g	GECA16s00538g	GECA07s00912g	GECA32s02815g	GECA01s04641g	GECA07s00571g	GECA07s01027g	GECA07s00681g	GECA16s01830g	GECA05s01016g	GECA20s00131g	GECA05s00733g	GECA03s08023g	GECA05s00763g	GECA16s01786g	GECA20s00675g	GECA01s08034g	GECA03s07270g
Phylogenetic analysis	GRE2-like 3-methylbutanal reductase and NADPH-dependent methylglyoxal reductase	16	Amplified in most Saccharomycotina	GECA06s00934g	GECA01s01869g	GECA01s01253g	GECA19s01330g	GECA09s01297g	GECA01s01429g	GECA07s02683g	GECA01s01462g	GECA07s00010g	GECA01s02617g	GECA01s01055g	GECA01s01418g	GECA01s01440g	GECA01s07754g	GECA07s02287g	GECA06s03145g
Phylogenetic analysis	Unknown	12	One copy in Y. lipolytica and in A. fumigatus	GECA07s01704g	GECA07s04443g	GECA07s01693g	GECA07s01682g	GECA07s01649g	GECA07s01660g	GECA05s06863g	GECA11s02485g	GECA07s01616g	GECA03s07798g	GECA07s01726g	GECA07s01264g
Phylogenetic analysis	Xylose/arabinose reductase	8	Amplified in most Saccharomycotina	GECA01s06159g	GECA03s04091g	GECA01s07303g	GECA01s06720g	GECA01s07270g	GECA27s00593g	GECA01s07039g	GECA01s06709g
Phylogenetic analysis	OYE2-like NADPH oxidoreductase	7	Six copies in Y. lipolytica and two copies in most Saccharomycotina	GECA12s03761g	GECA16s01143g	GECA12s03794g	GECA16s01132g	GECA12s03805g	GECA11s01220g	GECA16s01099g
Phylogenetic analysis	DAL5-like allantoate permease	6	Amplified in most Saccharomycotina	GECA01s06621g	GECA04s01770g	GECA04s01748g	GECA01s06643g	GECA04s01737g	GECA01s06654g
Phylogenetic analysis	Unknown	6	No ortholog	GECA03s06390g	GECA22s00450g	GECA05s00747g	GECA20s00021g	GECA03s07919g	GECA02s01781g
Phylogenetic analysis	FRE5-like Ferric reductase	6	One ortholog in Saccharomycotina, amplified in Y. lipolytica	GECA16s00164g	GECA06s02276g	GECA01s05268g	GECA01s05213g	GECA32s00846g	GECA01s05180g
Phylogenetic analysis	Pirin	6	Amplified in Y. lipolytica	GECA05s06489g	GECA20s00120g	GECA15s03486g	GECA32s00824g	GECA32s00439g	GECA03s01330g
Sequence homology	CHS3-like Chitin synthase III	6	One ortholog in Saccharomycotina, amplified in Y. lipolytica	GECA01s06676g	GECA01s06687g	GECA05s05191g	GECA06s05389g	GECA09s02287g	GECA20s01385g
Phylogenetic analysis	JLP1-like Fe(II)-dependent sulfonate/alpha-ketoglutarate dioxygenase	6	One ortholog in Saccharomycotina	GECA04s03975g	GECA13s01440g	GECA13s01462g	GECA04s03981g	GECA02s03112g	GECA13s01478g
Phylogenetic analysis	RTA1/PUG1-like lipid-translocating exporter	5	Amplified in most Saccharomycotina	GECA01s04476g	GECA03s08315g	GECA04s07798g	GECA03s08172g	GECA06s00659g
Sequence homology	SKT5-like Chitin synthase III activator	5	One copy per yeast	GECA01s02364g	GECA01s05686g	GECA06s02991g	GECA12s03299g	GECA18s01858g
Phylogenetic analysis/Sequence homology	PST2-like Flavodoxin	5	One ortholog in Saccharomycotina, amplified in Y. lipolytica	GECA01s08843g	GECA02s05851g	GECA03s02628g	GECA09s01374g	GECA09s01341g
Phylogenetic analysis	DCW1-like Mannosidase	5	One ortholog in Saccharomycotina, amplified in Y. lipolytica	GECA01s05950g	GECA06s03310g	GECA32s02166g	GECA02s03189g	GECA23s00582g
Phylogenetic analysis	GAP1-like General permease	5	One ortholog in Saccharomycotina, amplified in Y. lipolytica	GECA10s01209g	GECA19s00989g	GECA01s10394g	GECA01s10427g	GECA03s01374g
Phylogenetic analysis	Unknown	5	No ortholog	GECA10s01979g	GECA07s05537g	GECA10s01990g	GECA10s02001g	GECA32s01561g
Phylogenetic analysis	PGU1-like Endo-polygalacturonase	5	Orthologs only in Pezizomycotina	GECA09s02419g	GECA13s02045g	GECA13s02331g	GECA01s02155g	GECA06s00725g
Phylogenetic analysis	membrane protein with unknown function	5	One ortholog in Saccharomycotina	GECA12s03563g	GECA20s00087g	GECA07s00021g	GECA11s01132g	GECA12s03574g
Phylogenetic analysis	Unknown	5	Orthologs only in Pezizomycotina	GECA15s01957g	GECA09s00241g	GECA25s00582g	GECA32s02320g	GECA07s00769g
Phylogenetic analysis	Unknown	5	No ortholog	GECA07s03398g	GECA04s06819g	GECA14s03244g	GECA08s04223g	GECA14s01473g
Sequence homology	CTS1 Endochitinase	4	One ortholog in Saccharomycotina	GECA03s00450g	GECA13s03733g	GECA15s03024g	GECA23s00692g
Phylogenetic analysis	Unknown	4	Orthologs only in Pezizomycotina, except one in Y. lipolytica	GECA15s02045g	GECA32s02848g	GECA13s00450g	GECA08s03112g
Phylogenetic analysis	Endoglucanase GH45	4	Orthologs only in Pezizomycotina, except one in K. pastoris	GECA03s00692g	GECA07s01418g	GECA11s01990g	GECA03s03321g
Phylogenetic analysis	Carboxylesterase/lipase family protein	4	Orthologs only in Pezizomycotina	GECA08s04586g	GECA03s04718g	GECA03s04685g	GECA03s04652g
Phylogenetic analysis	ADH3-like Mitochondrial alcohol dehydrogenase isozyme III	4	One ortholog in Saccharomycotina, amplified in Y. lipolytica	GECA19s01275g	GECA10s00109g	GECA32s02474g	GECA20s01396g
Phylogenetic analysis	Lytic Polysaccharide Monooxygenase (Auxiliary Activity 9, AA9)	4	Orthologs only in Pezizomycotina	GECA32s02892g	GECA32s00307g	GECA21s01121g	GECA08s04487g
Phylogenetic analysis/Sequence homology	Protein kinases	4	Orthologs in some Saccharomycotina	GECA10s00934g	GECA02s01957g	GECA01s06544g	GECA23s01187g
Phylogenetic analysis	SSA3/SSA4 involved in stress response	3	One ortholog in Saccharomycotina , amplified in Y. lipolytica	GECA04s07732g	GECA10s02947g	GECA05s07380g
Phylogenetic analysis	DHA1-like Multi Drug Resistance	3	One ortholog in Saccharomycotina, two orthologs in Y. lipolytica and D. hansenii	GECA08s01968g	GECA08s01935g	GECA08s01979g
Phylogenetic analysis	Transcription factor	3	Orthologs only in Pezizomycotina	GECA01s01902g	GECA16s01220g	GECA13s00208g
Phylogenetic analysis	Unknown	3	No ortholog	GECA14s00005g	GECA32s01968g	GECA01s02463g
Phylogenetic analysis	FLR1-like transporter	3	Amplified in all Saccharomycotina	GECA27s00021g	GECA03s07545g	GECA03s07578g
Phylogenetic analysis	GCY1-like Glycerol dehydrogenase	3	One ortholog in Saccharomycotina, amplified in Y. lipolytica	GECA14s02529g	GECA14s02507g	GECA02s06148g
Phylogenetic analysis	Unknown	3	Orthologs in K. pastoris and O. polymorpha	GECA03s04360g	GECA01s07380g	GECA16s00043g
Phylogenetic analysis	SNQ2 ABC transporter	3	One ortholog in Saccharomycotina	GECA19s01913g	GECA13s00417g	GECA13s00428g
Phylogenetic analysis	Hexose transporter	3	One ortholog in Saccharomycotina, amplified in Y. lipolytica	GECA03s00945g	GECA01s10889g	GECA27s00065g
Phylogenetic analysis	GPI-protein	3	One ortholog in C. glabrata, K. pastoris and Y. lipolytica	GECA05s01616g	GECA17s01528g	GECA05s02496g
Phylogenetic analysis	VMR1-like Bile acid transporter	3	One ortholog in Saccharomycotina	GECA07s04564g	GECA22s01198g	GECA22s01187g
Phylogenetic analysis	Monooxygenase	3	Orthologs only in Pezizomycotina, except one in D. hansenii	GECA07s02628g	GECA23s00681g	GECA01s06060g
Phylogenetic analysis	CAN1-like arginine permease	3	One ortholog in Saccharomycotina	GECA13s03145g	GECA21s00912g	GECA01s07105g
Phylogenetic analysis	TNA1-like nicotinic acid plasma membrane permease	3	One ortholog in Saccharomycotina, amplified in Y. lipolytica	GECA13s02056g	GECA06s04619g	GECA01s05895g
Phylogenetic analysis	AIF1-like Mitochondrial cell death effector	3	One ortholog in some Saccharomycotina	GECA10s02540g	GECA01s02958g	GECA17s00329g
Phylogenetic analysis	MCH4-like Similar to mammalian monocarboxylate permeases	3	One ortholog in Saccharomycotina	GECA01s07336g	GECA01s08436g	GECA02s06247g
Phylogenetic analysis	Unknown	3	No ortholog	GECA01s00219g	GECA07s00439g	GECA07s00648g
Phylogenetic analysis	PDR5-like ABC transporter	3	Amplified in all Saccharomycotina	GECA24s00681g	GECA23s00131g	GECA32s00527g
Phylogenetic analysis	UGA4-like Gamma-aminobutyrate transport protein	3	One ortholog in Saccharomycotina, amplified in Y. lipolytica	GECA10s00989g	GECA22s00109g	GECA06s00043g
Phylogenetic analysis	STE6-like permease	3	Orthologs only in Pezizomycotina, except one in Y. lipolytica and in K. pastoris	GECA12s02551g	GECA18s02177g	GECA18s02155g
Phylogenetic analysis	Unknown	3	Orthologs only in Pezizomycotina	GECA07s04960g	GECA16s01792g	GECA09s02661g
Phylogenetic analysis	Caspases	3	One ortholog in Saccharomycotina	GECA02s07237g	GECA12s04190g	GECA03s06995g
Phylogenetic analysis	ZRT2-like Low-affinity zinc transporter	3	One ortholog in Saccharomycotina	GECA18s00648g	GECA09s01396g	GECA32s02551g
Phylogenetic analysis	Cu-binding metallothionein	3	Orthologs only in Pezizomycotina, except one in Y. lipolytica and in D. hansenii	GECA05s04674g	GECA21s00340g	GECA14s01011g
Phylogenetic analysis	ATM1-like Mitochondrial inner membrane ABC transporter	3	One ortholog in Saccharomycotina	GECA07s01429g	GECA09s00527g	GECA06s04597g
Phylogenetic analysis	AMP binding, peroxisomal ?	3	Orthologs only in Pezizomycotina, highly amplified in Y. lipolytica	GECA06s03574g	GECA07s04498g	GECA06s03585g
Phylogenetic analysis	ALD4-like Aldehyde dehydrogenase	3	One ortholog in Saccharomycotina, two in Y. lipolytica and D. hansenii	GECA07s02430g	GECA02s02694g	GECA18s01209g
Phylogenetic analysis	TDH1-like Glyceraldehyde 3-phosphate dehydrogenase	3	One ortholog in Saccharomycotina, three in S. cerevisiae	GECA32s01660g	GECA22s00351g	GECA02s02452g
*Detection using sequence homology may involve several families
*Detection using phylogenetic analysis implies that the paralogs belong to the same family
