# Supplementary material for: Differential gene retention as an evolutionary mechanism to generate biodiversity and adaptation in yeasts
Source: Sci Rep. 2015 Jun 25;5:11571. doi: 10.1038/srep11571 (PMC4479816; doi:10.1038/srep11571)
Supplement: Supplementary Information [file srep11571-s4.xls]

## Sheet: Feuil1
Gene name	Putative function	Types of modules
GECA04s05433g	Multicopper oxidase	AA1
GECA09s00571g	Multicopper oxidase	AA1_2
GECA05s03805g	Multicopper oxidase	AA1_2
GECA09s01341g	Benzoquinone reductase	AA6
GECA03s02628g	Benzoquinone reductase	AA6
GECA09s01374g	Benzoquinone reductase	AA6
GECA02s05851g	Benzoquinone reductase	AA6
GECA02s05862g	Benzoquinone reductase	AA6
GECA01s08843g	Benzoquinone reductase	AA6
GECA21s01121g	Lytic polysaccharide monooxygenase (formerly GH61)	AA9
GECA08s04487g	Lytic polysaccharide monooxygenase (formerly GH61)	AA9
GECA32s02892g	Lytic polysaccharide monooxygenase (formerly GH61)	AA9
GECA32s00307g	Lytic polysaccharide monooxygenase (formerly GH61)	AA9
GECA27s00857g	Carbohydrate-Binding Module Family 18 / Glycoside Hydrolase Family 16 protein	CBM18-GH16
GECA03s05290g	Carbohydrate-Binding Module Family 18 / Glycoside Hydrolase Family 16 protein	CBM18-GH16
GECA03s03849g	Carbohydrate-Binding Module Family 1 protein	CBM1-CBM1-CBM1
GECA11s01990g	Carbohydrate-Binding Module Family 1 / Glycoside Hydrolase Family 45 protein	CBM1-CBM1-GH45
GECA03s00692g	Carbohydrate-Binding Module Family 1 / Glycoside Hydrolase Family 45 protein	CBM1-GH45
GECA03s03321g	Carbohydrate-Binding Module Family 1 / Glycoside Hydrolase Family 45 protein	CBM1-GH45
GECA07s01418g	Carbohydrate-Binding Module Family 1 / Glycoside Hydrolase Family 45 protein	CBM1-GH45
GECA14s02551g	Carbohydrate-Binding Module Family 21 protein	CBM21
GECA07s02760g	Carbohydrate-Binding Module Family 21 protein	CBM21
GECA05s03893g	Carbohydrate-Binding Module Family 48 protein	CBM48
GECA04s05301g	Carbohydrate-Binding Module Family 48 protein	CBM48
GECA08s00274g	Carbohydrate-Binding Module Family 48 / Glycoside Hydrolase Family 13 protein	CBM48-GH13_8
GECA03s08095g	Carbohydrate Esterase Family 4 protein	CE4
GECA07s05378g	Carbohydrate Esterase Family 4 protein	CE4
GECA08s04388g	Distantly related to plant expansins	EXPN
GECA17s02474g	Distantly related to plant expansins	EXPN
GECA12s01088g	Glycoside Hydrolase Family 125 protein	GH125
GECA01s03288g	Glycoside Hydrolase Family 13 / Glycoside Hydrolase Family 133 protein	GH13_25-GH133
GECA17s00813g	Glycoside Hydrolase Family 13 / Glycoside Hydrolase Family 133 protein	GH13_25-GH133
GECA11s02001g	Glycoside Hydrolase Family 132 protein	GH132
GECA03s08458g	Glycoside Hydrolase Family 132 protein	GH132
GECA03s01313g	Glycoside Hydrolase Family 132 protein	GH132
GECA25s00604g	Glycoside Hydrolase Family 132 protein	GH132
GECA19s02144g	Glycoside Hydrolase Family 132 protein	GH132
GECA10s02353g	Glycoside Hydrolase Family 15 protein	GH15
GECA04s06324g	Glycoside Hydrolase Family 15 protein	GH15
GECA10s02595g	Glycoside Hydrolase Family 16 protein	GH16
GECA03s00120g	Glycoside Hydrolase Family 16 protein	GH16
GECA22s01561g	Glycoside Hydrolase Family 16 protein	GH16
GECA15s03420g	Glycoside Hydrolase Family 16 protein	GH16
GECA15s01572g	Glycoside Hydrolase Family 17 protein	GH17
GECA01s05675g	Glycoside Hydrolase Family 17 protein	GH17
GECA02s06181g	Glycoside Hydrolase Family 17 protein	GH17
GECA02s06720g	Glycoside Hydrolase Family 17 protein	GH17
GECA09s01198g	Glycoside Hydrolase Family 17 protein	GH17
GECA02s05774g	Glycoside Hydrolase Family 17 protein	GH17
GECA05s04179g	Glycoside Hydrolase Family 18 protein	GH18
GECA08s01099g	Glycoside Hydrolase Family 18 protein	GH18
GECA13s03733g	Glycoside Hydrolase Family 18 protein	GH18
GECA15s03024g	Glycoside Hydrolase Family 18 / Carbohydrate-Binding Module Family 19 protein	GH18-CBM19
GECA03s00450g	Glycoside Hydrolase Family 18 / Carbohydrate-Binding Module Family 19 protein	GH18-CBM19
GECA23s00692g	Glycoside Hydrolase Family 18 / Carbohydrate-Binding Module Family 19 protein	GH18-CBM19
GECA13s00923g	Glycoside Hydrolase Family 20 protein	GH20
GECA13s02045g	Glycoside Hydrolase Family 28 protein	GH28
GECA01s02155g	Glycoside Hydrolase Family 28 protein	GH28
GECA06s00725g	Glycoside Hydrolase Family 28 protein	GH28
GECA09s02419g	Glycoside Hydrolase Family 28 protein	GH28
GECA01s11362g	Glycoside Hydrolase Family 3 protein	GH3
GECA14s00879g	Glycoside Hydrolase Family 3 protein	GH3
GECA05s01242g	Glycoside Hydrolase Family 31 protein	GH31
GECA01s01275g	Glycoside Hydrolase Family 37 protein	GH37
GECA12s01522g	Glycoside Hydrolase Family 38 protein	GH38
GECA01s05653g	Glycoside Hydrolase Family 47 protein	GH47
GECA05s00087g	Glycoside Hydrolase Family 47 protein	GH47
GECA13s01088g	Glycoside Hydrolase Family 47 protein	GH47
GECA13s00582g	Glycoside Hydrolase Family 47 protein	GH47
GECA09s00318g	Glycoside Hydrolase Family 47 protein	GH47
GECA02s03629g	Glycoside Hydrolase Family 5 protein	GH5_12
GECA21s00901g	Glycoside Hydrolase Family 5 protein	GH5_12
GECA13s03090g	Glycoside Hydrolase Family 5 protein	GH5_12
GECA12s01275g	Glycoside Hydrolase Family 5 protein	GH5_49
GECA19s01363g	Glycoside Hydrolase Family 5 protein	GH5_49
GECA07s03057g	Glycoside Hydrolase Family 5 protein	GH5_9
GECA03s05609g	Glycoside Hydrolase Family 5 protein	GH5_9
GECA04s02353g	Glycoside Hydrolase Family 63 protein	GH63
GECA04s01044g	Glycoside Hydrolase Family 72 protein	GH72
GECA16s00780g	Glycoside Hydrolase Family 72 protein	GH72
GECA01s09470g	Glycoside Hydrolase Family 72 protein	GH72
GECA02s05389g	Glycoside Hydrolase Family 72 protein	GH72
GECA10s01902g	Glycoside Hydrolase Family 72 / Carbohydrate-Binding Module Family 43 protein	GH72-CBM43
GECA02s07501g	Glycoside Hydrolase Family 72 / Carbohydrate-Binding Module Family 43 protein	GH72-CBM43
GECA01s05950g	Glycoside Hydrolase Family 76 protein	GH76
GECA02s03189g	Glycoside Hydrolase Family 76 protein	GH76
GECA06s03310g	Glycoside Hydrolase Family 76 protein	GH76
GECA32s02166g	Glycoside Hydrolase Family 76 protein	GH76
GECA08s03541g	Glycoside Hydrolase Family 76 protein	GH76
GECA23s00582g	Glycoside Hydrolase Family 76 protein	GH76
GECA11s01407g	Glycoside Hydrolase Family 81 protein	GH81
GECA03s01649g	Glycoside Hydrolase Family 81 protein	GH81
GECA21s00890g	Glycosyltransferase Family 1 protein	GT1
GECA02s00901g	Glycosyltransferase Family 1 protein	GT1
GECA15s02540g	Glycosyltransferase Family 1 protein	GT1
GECA11s00505g	Glycosyltransferase Family 1 protein	GT1
GECA15s01924g	Glycosyltransferase Family 15 protein	GT15
GECA23s01297g	Glycosyltransferase Family 15 protein	GT15
GECA24s01000g	Glycosyltransferase Family 15 protein	GT15
GECA02s01671g	Glycosyltransferase Family 15 protein	GT15
GECA32s00252g	Glycosyltransferase Family 15 protein	GT15
GECA01s08975g	Glycosyltransferase Family 15 protein	GT15
GECA03s01605g	Glycosyltransferase Family 15 protein	GT15
GECA14s02386g	Glycosyltransferase Family 2 protein	GT2
GECA06s01830g	Glycosyltransferase Family 2 protein	GT2
GECA05s00582g	Glycosyltransferase Family 2 protein	GT2
GECA20s01385g	Glycosyltransferase Family 2 protein	GT2
GECA06s02375g	Glycosyltransferase Family 2 protein	GT2
GECA01s05081g	Glycosyltransferase Family 2 protein	GT2
GECA14s02067g	Glycosyltransferase Family 2 protein	GT2
GECA09s01715g	Glycosyltransferase Family 2 protein	GT2
GECA04s06797g	Glycosyltransferase Family 2 protein	GT2
GECA09s02287g	Glycosyltransferase Family 2 protein	GT2
GECA03s03079g	Glycosyltransferase Family 2 protein	GT2
GECA05s04839g	Glycosyltransferase Family 20 protein	GT20
GECA17s02232g	Glycosyltransferase Family 20 protein	GT20
GECA22s00637g	Glycosyltransferase Family 20 protein	GT20
GECA05s06214g	Glycosyltransferase Family 20 protein	GT20
GECA17s02485g	Glycosyltransferase Family 21 protein	GT21
GECA08s04459g	Glycosyltransferase Family 21 protein	GT21
GECA09s00692g	Glycosyltransferase Family 22 protein	GT22
GECA09s00703g	Glycosyltransferase Family 22 protein	GT22
GECA32s01451g	Glycosyltransferase Family 22 protein	GT22
GECA04s07424g	Glycosyltransferase Family 22 protein	GT22
GECA04s01407g	Glycosyltransferase Family 22 protein	GT22
GECA12s03376g	Glycosyltransferase Family 24 protein	GT24
GECA01s03904g	Glycosyltransferase Family 3 protein	GT3
GECA02s00659g	Glycosyltransferase Family 3 protein	GT3
GECA13s00450g	Glycosyltransferase Family 31 protein	GT31
GECA15s02045g	Glycosyltransferase Family 31 protein	GT31
GECA08s03112g	Glycosyltransferase Family 31 protein	GT31
GECA32s02848g	Glycosyltransferase Family 31 protein	GT31
GECA01s01792g	Glycosyltransferase Family 32 protein	GT32
GECA13s00230g	Glycosyltransferase Family 32 protein	GT32
GECA05s05323g	Glycosyltransferase Family 32 protein	GT32
GECA32s00362g	Glycosyltransferase Family 32 protein	GT32
GECA18s02045g	Glycosyltransferase Family 33 protein	GT33
GECA05s02232g	Glycosyltransferase Family 34 protein	GT34
GECA16s00197g	Glycosyltransferase Family 34 protein	GT34
GECA05s05983g	Glycosyltransferase Family 34 protein	GT34
GECA05s00334g	Glycosyltransferase Family 34 protein	GT34
GECA05s02309g	Glycosyltransferase Family 34 protein	GT34
GECA05s05906g	Glycosyltransferase Family 34 protein	GT34
GECA06s02100g	Glycosyltransferase Family 34 protein	GT34
GECA03s04388g	Glycosyltransferase Family 35 protein	GT35
GECA25s00175g	Glycosyltransferase Family 39 protein	GT39
GECA15s00879g	Glycosyltransferase Family 39 protein	GT39
GECA09s00648g	Glycosyltransferase Family 39 protein	GT39
GECA05s03706g	Glycosyltransferase Family 39 protein	GT39
GECA01s05477g	Glycosyltransferase Family 39 protein	GT39
GECA20s00780g	Glycosyltransferase Family 4 protein	GT4
GECA32s00076g	Glycosyltransferase Family 4 protein	GT4
GECA11s03739g	Glycosyltransferase Family 4 protein	GT4
GECA12s01946g	Glycosyltransferase Family 4 protein	GT4
GECA18s02617g	Glycosyltransferase Family 41 protein	GT41
GECA02s07468g	Glycosyltransferase Family 48 protein	GT48
GECA07s03794g	Glycosyltransferase Family 48 protein	GT48
GECA10s01957g	Glycosyltransferase Family 48 protein	GT48
GECA03s06830g	Glycosyltransferase Family 50 protein	GT50
GECA16s00725g	Glycosyltransferase Family 57 protein	GT57
GECA04s05873g	Glycosyltransferase Family 57 protein	GT57
GECA16s02122g	Glycosyltransferase Family 58 protein	GT58
GECA08s00813g	Glycosyltransferase Family 59 protein	GT59
GECA01s10460g	Glycosyltransferase Family 62 protein	GT62
GECA04s04377g	Glycosyltransferase Family 62 protein	GT62
GECA02s08931g	Glycosyltransferase Family 62 protein	GT62
GECA32s00483g	Glycosyltransferase Family 62 protein	GT62
GECA02s04256g	Glycosyltransferase Family 62 protein	GT62
GECA17s02133g	Glycosyltransferase Family 62 protein	GT62
GECA16s02661g	Glycosyltransferase Family 66 protein	GT66
GECA13s00120g	Glycosyltransferase Family 71 protein	GT71
GECA01s11054g	Glycosyltransferase Family 8 protein	GT8
GECA27s00461g	Glycosyltransferase Family 8 protein	GT8
GECA05s07336g	Glycosyltransferase Family 8 protein	GT8
GECA05s00296g	Glycosyltransferase Family 8 protein	GT8
GECA05s05191g	Glycosyltransferase Family 2 protein	Myosin_motor-GT2
GECA01s06687g	Glycosyltransferase Family 2 protein	Myosin_motor-GT2
GECA01s06676g	Glycosyltransferase Family 2 protein	Myosin_motor-GT2
