# Supplementary material for: Differential gene retention as an evolutionary mechanism to generate biodiversity and adaptation in yeasts
Source: Sci Rep. 2015 Jun 25;5:11571. doi: 10.1038/srep11571 (PMC4479816; doi:10.1038/srep11571)
Supplement: Supplementary Information [file srep11571-s5.xls]

## Sheet: Feuil1
Gene sets	GECA-Fungi orthologs	Annotation
Set A	GECA04s02243g	conserved hypothetical protein
	GECA07s05488g	conserved hypothetical protein
	GECA06s03233g	conserved hypothetical protein
	GECA25s00043g	conserved hypothetical protein
	GECA05s01704g	Conserved hypothetical protein
	GECA04s04685g	conserved hypothetical protein
	GECA03s01220g	Conserved hypothetical protein
	GECA15s01891g	Conserved hypothetical protein
	GECA14s02782g	conserved hypothetical protein
	GECA24s00010g	conserved hypothetical protein
	GECA11s03574g	conserved hypothetical protein
	GECA02s05664g	conserved hypothetical protein
	GECA15s02320g	Conserved hypothetical protein
	GECA04s06148g	conserved hypothetical protein
	GECA01s11252g	conserved hypothetical protein
	GECA25s00549g	conserved hypothetical protein
	GECA07s02727g	conserved hypothetical protein
	GECA16s01407g	conserved hypothetical protein
	GECA03s04476g	Conserved hypothetical protein
	GECA32s00065g	conserved hypothetical protein
	GECA07s01682g	conserved hypothetical protein
	GECA07s01660g	conserved hypothetical protein
	GECA11s01176g	conserved hypothetical protein
	GECA14s00560g	conserved hypothetical protein
	GECA04s04828g	conserved hypothetical protein
	GECA15s02771g	Conserved hypothetical protein
	GECA02s08766g	conserved hypothetical protein
	GECA04s07501g	conserved hypothetical protein
	GECA02s01825g	Conserved hypothetical protein
	GECA04s03046g	conserved hypothetical protein
	GECA05s03849g	Conserved hypothetical protein
	GECA08s01253g	Conserved hypothetical protein
	GECA13s03002g	conserved hypothetical protein
	GECA02s04718g	Conserved hypothetical protein
	GECA20s01814g	Conserved hypothetical protein
	GECA13s00615g	conserved hypothetical protein
	GECA07s03915g	conserved hypothetical protein
	GECA15s01814g	Conserved hypothetical protein
	GECA02s08843g	conserved hypothetical protein
	GECA01s07930g	conserved hypothetical protein
	GECA12s03068g	conserved hypothetical protein
	GECA14s01693g	conserved hypothetical protein
	GECA15s00824g	Conserved hypothetical protein
	GECA03s07160g	Conserved hypothetical protein
	GECA05s02650g	Conserved hypothetical protein
	GECA08s00747g	Conserved hypothetical protein
	GECA16s02749g	conserved hypothetical protein
	GECA02s05972g	conserved hypothetical protein
	GECA07s03618g	conserved hypothetical protein
	GECA07s01704g	conserved hypothetical protein
	GECA03s05631g	Conserved hypothetical protein
	GECA14s00406g	conserved hypothetical protein
	GECA15s01044g	Conserved hypothetical protein
	GECA20s00758g	Conserved hypothetical protein
	GECA08s02485g	Conserved hypothetical protein
	GECA02s05279g	conserved hypothetical protein
	GECA13s00263g	conserved hypothetical protein
	GECA18s00725g	Conserved hypothetical protein
	GECA12s00169g	conserved hypothetical protein
	GECA12s00945g	conserved hypothetical protein
	GECA15s02496g	Conserved hypothetical protein
	GECA07s01616g	conserved hypothetical protein
	GECA11s02804g	conserved hypothetical protein
	GECA23s01110g	conserved hypothetical protein
	GECA13s00450g	conserved hypothetical protein
	GECA16s01792g	conserved hypothetical protein
	GECA03s04322g	Conserved hypothetical protein
	GECA23s00571g	conserved hypothetical protein
	GECA18s02298g	Conserved hypothetical protein
	GECA19s01715g	Conserved hypothetical protein
	GECA02s04432g	Conserved hypothetical protein
	GECA19s01297g	Conserved hypothetical protein
	GECA01s09800g	conserved hypothetical protein
	GECA06s04806g	conserved hypothetical protein
	GECA04s05642g	conserved hypothetical protein
	GECA11s02364g	conserved hypothetical protein
	GECA32s02892g	conserved hypothetical protein, partial. Putative endoglucanase
	GECA14s00439g	conserved hypothetical protein. Coiled-coil domain-containing protein
	GECA03s04718g	Conserved hypothetical protein. Galactomyces geotrichum clone L107 lipase gene, JX074060
	GECA08s00054g	Conserved hypothetical protein. Putative Acyl- CoA thioester hydrolase
	GECA18s01814g	Conserved hypothetical protein. Putative alcohol acetyltransferase
	GECA09s03827g	conserved hypothetical protein. Putative AMID-like mitochondrial oxidoreductase
	GECA07s00945g	Conserved hypothetical protein. Putative Arylsulfatase
	GECA03s08271g	Conserved hypothetical protein. Putative ATP-dependent DNA helicase PIF1-like
	GECA03s04685g	Conserved hypothetical protein. Putative Carboxylesterase/lipase family protein
	GECA03s04652g	Conserved hypothetical protein. Putative Carboxylesterase/lipase family protein
	GECA03s04212g	Conserved hypothetical protein. Putative Carboxylesterase/lipase family protein
	GECA08s04586g	Conserved hypothetical protein. Putative Carboxylesterase/lipase family protein
	GECA05s03486g	conserved hypothetical protein. Putative cyclin
	GECA04s01660g	conserved hypothetical protein. Putative dithiol-disulfide isomerase
	GECA15s01297g	Conserved hypothetical protein. Putative DNA polymerase
	GECA11s03805g	conserved hypothetical protein. Putative double-strand siRNA ribonuclease
	GECA01s02331g	conserved hypothetical protein. Putative dynein light intermediate chain
	GECA32s00307g	Conserved hypothetical protein. Putative endoglucanase
	GECA08s04487g	Conserved hypothetical protein. Putative endoglucanase
	GECA19s00758g	Conserved hypothetical protein. Putative enoyl-CoA hydratase
	GECA06s03167g	conserved hypothetical protein. Putative FAD-dependent pyridine nucleotide-disulphide oxidoreductase
	GECA06s03156g	Conserved hypothetical protein. Putative FAD-dependent pyridine nucleotide-disulphide oxidoreductase
	GECA03s08150g	Conserved hypothetical protein. Putative fungal specific transcription factor
	GECA07s05587g	conserved hypothetical protein. Putative fungal specific transcription factor
	GECA01s09228g	conserved hypothetical protein. Putative guanine nucleotide exchange factor for Rho/Rac/Cdc42-like GTPases
	GECA15s03365g	Conserved hypothetical protein. Putative isochorismatase domain-containing protein
	GECA04s06962g	conserved hypothetical protein. Putative kinesin family protein
	GECA08s01154g	Conserved hypothetical protein. Putative lectin family integral membrane protein
	GECA02s07039g	conserved hypothetical protein. Putative lectin family integral membrane protein
	GECA21s00197g	Conserved hypothetical protein. Putative Lectin family integral membrane protein
	GECA22s00648g	Conserved hypothetical protein. Putative Molybdopterin synthase/thiamin biosynthesis sulphur carrier
	GECA05s04652g	Conserved hypothetical protein. Putative monooxygenase
	GECA20s00109g	conserved hypothetical protein. Putative NmrA-like protein
	GECA21s00439g	Conserved hypothetical protein. Putative NUDIX family hydrolase
	GECA01s09998g	conserved hypothetical protein. Putative peroxide stress-activated histidine kinase mak1
	GECA09s01561g	conserved hypothetical protein. Putative peroxisomal nudix pyrophosphatase
	GECA16s01462g	conserved hypothetical protein. Putative pH signal transduction protein PalH
	GECA32s00439g	Conserved hypothetical protein. Putative pirin
	GECA32s00824g	Conserved hypothetical protein. Putative pirin
	GECA15s03486g	Conserved hypothetical protein. Putative pirin
	GECA20s00120g	Conserved hypothetical protein. Putative pirin
	GECA01s06406g	conserved hypothetical protein. Putative protease
	GECA07s03024g	conserved hypothetical protein. Putative protein kinase
	GECA15s02441g	Conserved hypothetical protein. Putative Pyridoxal phosphate-dependent decarboxylase
	GECA04s03343g	conserved hypothetical protein. Putative RNA splicing factor
	GECA15s03112g	Conserved hypothetical protein. Putative SGT1 family transcriptional regulator
	GECA04s04113g	conserved hypothetical protein. Putative short-chain dehydrogenase/reductase
	GECA01s01209g	conserved hypothetical protein. Putative short-chain dehydrogenases/reductase
	GECA13s02485g	conserved hypothetical protein. Putative spermine/spermidine synthase
	GECA05s01814g	Conserved hypothetical protein. Putative splicing associated factor Saf1
	GECA07s00417g	conserved hypothetical protein. Putative substrate adaptors for cullin 3 ubiquitin ligases
	GECA01s00538g	conserved hypothetical protein. Putative succinyl-CoA:3-ketoacid-coenzyme A transferase
	GECA09s04454g	conserved hypothetical protein. Putative transcription factor
	GECA16s01979g	conserved hypothetical protein. Putative transcription factor
	GECA19s02122g	Conserved hypothetical protein. Putative transcription factor
	GECA15s03453g	Conserved hypothetical protein. Putative transcription factor
	GECA13s00208g	conserved hypothetical protein. Putative transcription factor
	GECA04s02892g	conserved hypothetical protein. Putative transcription factor
	GECA16s01220g	conserved hypothetical protein. Putative transcription factor
	GECA01s01902g	conserved hypothetical protein. Putative transcription factor
	GECA02s00131g	conserved hypothetical protein. Putative velvet factor
	GECA03s03992g	Conserved hypothetical protein. Putative Zinc finger-containing transcription factor
	GECA07s02551g	conserved hypothetical protein
	GECA07s01858g	conserved hypothetical protein
	GECA04s02936g	conserved hypothetical protein
Set B	GECA09s00208g	similar to Saccharomyces cerevisiae YAL067C SEO1 Putative permease
	GECA12s01803g	similar to Saccharomyces cerevisiae YBL022C PIM1 ATP-dependent Lon protease
	GECA03s01088g	similar to Saccharomyces cerevisiae YBL040C ERD2 HDEL receptor, an integral membrane protein that binds to the HDEL motif in proteins destined for retention in the endoplasmic reticulum
	GECA12s03299g	similar to Saccharomyces cerevisiae YBL061C SKT5 Activator of Chs3p (chitin synthase III)
	GECA01s02364g	similar to Saccharomyces cerevisiae YBL061C SKT5 Activator of Chs3p (chitin synthase III)
	GECA07s04432g	similar to Saccharomyces cerevisiae YBL063W KIP1 Kinesin-related motor protein
	GECA26s00439g	similar to Saccharomyces cerevisiae YBL091C MAP2 Methionine aminopeptidase
	GECA15s02936g	similar to Saccharomyces cerevisiae YBR006W UGA2 Succinate semialdehyde dehydrogenase involved in the utilization of gamma-aminobutyrate (GABA) as a nitrogen source
	GECA20s01385g	similar to Saccharomyces cerevisiae YBR023C CHS3 Chitin synthase III
	GECA02s05213g	similar to Saccharomyces cerevisiae YBR046C ZTA1 NADPH-dependent quinone reductase
	GECA13s01242g	similar to Saccharomyces cerevisiae YBR092C PHO3 Constitutively expressed acid phosphatase similar to Pho5p
	GECA13s01231g	similar to Saccharomyces cerevisiae YBR092C PHO3 Constitutively expressed acid phosphatase similar to Pho5p
	GECA09s03156g	similar to Saccharomyces cerevisiae YBR092C PHO3 Constitutively expressed acid phosphatase similar to Pho5p
	GECA05s05158g	similar to Saccharomyces cerevisiae YBR125C PTC4 Cytoplasmic type 2C protein phosphatase (PP2C)
	GECA09s00582g	similar to Saccharomyces cerevisiae YBR207W FTH1 Putative high affinity iron transporter involved in transport of intravacuolar stores of iron
	GECA08s03266g	similar to Saccharomyces cerevisiae YBR222C PCS60 Peroxisomal protein that binds AMP and mRNA
	GECA01s06940g	similar to Saccharomyces cerevisiae YBR233W PBP2 RNA binding protein with similarity to mammalian heterogeneous nuclear RNP K protein
	GECA08s04762g	similar to Saccharomyces cerevisiae YCL018W LEU2 Beta-isopropylmalate dehydrogenase (IMDH)
	GECA03s00164g	similar to Saccharomyces cerevisiae YCR023C Vacuolar membrane protein of unknown function, member of the multidrug resistance family
	GECA15s03343g	similar to Saccharomyces cerevisiae YCR023C Vacuolar membrane protein of unknown function, member of the multidrug resistance family
	GECA03s05532g	similar to Saccharomyces cerevisiae YCR045C RRT12 Probable subtilisin-family protease
	GECA03s00296g	similar to Saccharomyces cerevisiae YDL017W CDC7 DDK (Dbf4-dependent kinase) catalytic subunit
	GECA15s02947g	similar to Saccharomyces cerevisiae YDL017W CDC7 DDK (Dbf4-dependent kinase) catalytic subunit
	GECA04s04861g	similar to Saccharomyces cerevisiae YDL035C GPR1 Plasma membrane G protein coupled receptor (GPCR) that interacts with the heterotrimeric G protein alpha subunit, Gpa2p, and with Plc1p
	GECA01s06258g	similar to Saccharomyces cerevisiae YDL052C SLC1 1-acyl-sn-glycerol-3-phosphate acyltransferase
	GECA09s02188g	similar to Saccharomyces cerevisiae YDL057W Putative protein of unknown function
	GECA03s04278g	similar to Saccharomyces cerevisiae YDL144C Putative protein of unknown function
	GECA01s08843g	similar to Saccharomyces cerevisiae YDR032C PST2 Protein with similarity to members of a family of flavodoxin-like proteins
	GECA10s01550g	similar to Saccharomyces cerevisiae YDR174W HMO1 Chromatin associated high mobility group (HMG) family member involved in genome maintenance
	GECA05s02232g	similar to Saccharomyces cerevisiae YDR245W MNN10 Subunit of a Golgi mannosyltransferase complex also containing Anp1p, Mnn9p, Mnn11p, and Hoc1p
	GECA02s06621g	similar to Saccharomyces cerevisiae YDR403W DIT1 Sporulation-specific enzyme required for spore wall maturation
	GECA02s04256g	similar to Saccharomyces cerevisiae YEL036C ANP1 Subunit of the alpha-1,6 mannosyltransferase complex
	GECA14s00736g	similar to Saccharomyces cerevisiae YER017C AFG3 Component, with Yta12p, of the mitochondrial inner membrane m-AAA protease
	GECA09s00186g	similar to Saccharomyces cerevisiae YER025W GCD11 Gamma subunit of the translation initiation factor eIF2
	GECA02s06065g	similar to Saccharomyces cerevisiae YER029C SMB1 Core Sm protein Sm B
	GECA05s04762g	similar to Saccharomyces cerevisiae YER095W RAD51 Strand exchange protein, forms a helical filament with DNA that searches for homology
	GECA09s04289g	similar to Saccharomyces cerevisiae YER099C PRS2 5-phospho-ribosyl-1(alpha)-pyrophosphate synthetase
	GECA07s01198g	similar to Saccharomyces cerevisiae YER120W SCS2 Integral ER membrane protein that regulates phospholipid metabolism via an interaction with the FFAT motif of Opi1p
	GECA06s01011g	similar to Saccharomyces cerevisiae YFR021W ATG18 Phosphoinositide binding protein required for vesicle formation in autophagy and the cytoplasm-to-vacuole targeting (Cvt) pathway
	GECA14s01275g	similar to Saccharomyces cerevisiae YFR044C DUG1 Cys-Gly metallo-di-peptidase
	GECA13s01275g	similar to Saccharomyces cerevisiae YGL073W HSF1 Trimeric heat shock transcription factor
	GECA15s01990g	similar to Saccharomyces cerevisiae YGL073W HSF1 Trimeric heat shock transcription factor
	GECA25s00560g	similar to Saccharomyces cerevisiae YGL077C HNM1 Choline/ethanolamine transporter
	GECA06s04135g	similar to Saccharomyces cerevisiae YGL116W CDC20 Cell-cycle regulated activator of anaphase-promoting complex/cyclosome (APC/C)
	GECA20s01275g	similar to Saccharomyces cerevisiae YGL119W COQ8 Protein required for ubiquinone biosynthesis and respiratory growth
	GECA08s02540g	similar to Saccharomyces cerevisiae YGL139W FLC3 Putative FAD transporter
	GECA06s05246g	similar to Saccharomyces cerevisiae YGL167C PMR1 High affinity Ca2+/Mn2+ P-type ATPase required for Ca2+ and Mn2+ transport into Golgi
	GECA03s07325g	similar to Saccharomyces cerevisiae YGR037C ACB1 Acyl-CoA-binding protein
	GECA10s01825g	similar to Saccharomyces cerevisiae YGR040W KSS1 Mitogen-activated protein kinase (MAPK) involved in signal transduction pathways that control filamentous growth and pheromone response
	GECA19s00747g	similar to Saccharomyces cerevisiae YGR147C NAT2 Protein with an apparent role in acetylation of N-terminal methionine residues
	GECA01s06885g	similar to Saccharomyces cerevisiae YGR212W SLI1 N-acetyltransferase
	GECA05s00197g	similar to Saccharomyces cerevisiae YGR224W AZR1 Plasma membrane transporter of the major facilitator superfamily
	GECA08s00879g	similar to Saccharomyces cerevisiae YGR232W NAS6 Proteasome-interacting protein involved in the assembly of the base subcomplex of the 19S proteasomal regulatory particle (RP)
	GECA07s01891g	similar to Saccharomyces cerevisiae YGR247W CPD1 Cyclic nucleotide phosphodiesterase
	GECA13s02056g	similar to Saccharomyces cerevisiae YGR260W TNA1 High affinity nicotinic acid plasma membrane permease
	GECA08s02870g	similar to Saccharomyces cerevisiae YHR071W PCL5 Cyclin, interacts with and phosphorylated by Pho85p cyclin-dependent kinase (Cdk)
	GECA04s05081g	similar to Saccharomyces cerevisiae YIL042C PKP1 Mitochondrial protein kinase involved in negative regulation of pyruvate dehydrogenase complex activity
	GECA01s06841g	similar to Saccharomyces cerevisiae YIL042C PKP1 Mitochondrial protein kinase involved in negative regulation of pyruvate dehydrogenase complex activity
	GECA04s00461g	similar to Saccharomyces cerevisiae YIL131C FKH1 Forkhead family transcription factor with a minor role in the expression of G2/M phase genes
	GECA02s03244g	similar to Saccharomyces cerevisiae YIR023W DAL81 Positive regulator of genes in multiple nitrogen degradation pathways
	GECA08s03662g	similar to Saccharomyces cerevisiae YIR023W DAL81 Positive regulator of genes in multiple nitrogen degradation pathways
	GECA17s01902g	similar to Saccharomyces cerevisiae YJL044C GYP6 GTPase-activating protein (GAP) for the yeast Rab family member,Ypt6
	GECA20s00186g	similar to Saccharomyces cerevisiae YJL046W AIM22 Putative lipoate-protein ligase
	GECA06s02496g	similar to Saccharomyces cerevisiae YJL084C ALY2 Alpha arrestin that controls nutrient-mediated intracellular sorting of permease Gap1p
	GECA13s02529g	similar to Saccharomyces cerevisiae YJR092W BUD4 Anillin-like protein involved in bud-site selection
	GECA03s04091g	similar to Saccharomyces cerevisiae YJR096W Putative xylose and arabinose reductase
	GECA09s02419g	similar to Saccharomyces cerevisiae YJR153W PGU1 Endo-polygalacturonase
	GECA09s01231g	similar to Saccharomyces cerevisiae YJR153W PGU1 Endo-polygalacturonase
	GECA01s02155g	similar to Saccharomyces cerevisiae YJR153W PGU1 Endo-polygalacturonase
	GECA11s03084g	similar to Saccharomyces cerevisiae YKL001C MET14 Adenylylsulfate kinase
	GECA15s03222g	similar to Saccharomyces cerevisiae YKL019W RAM2 Alpha subunit of both the farnesyltransferase and type I geranylgeranyltransferase that catalyze prenylation of proteins containing a CAAX motif
	GECA03s00329g	similar to Saccharomyces cerevisiae YKL019W RAM2 Alpha subunit of both the farnesyltransferase and type I geranylgeranyltransferase that catalyze prenylation of proteins containing a CAAX motif
	GECA06s00967g	similar to Saccharomyces cerevisiae YKL038W RGT1 Glucose-responsive transcription factor regulates expression of several glucose transporter (HXT) genes in response to glucose
	GECA05s06302g	similar to Saccharomyces cerevisiae YKL103C LAP4 Vacuolar aminopeptidase yscI
	GECA05s03673g	similar to Saccharomyces cerevisiae YKL107W Putative short-chain dehydrogenase/reductase
	GECA06s04399g	similar to Saccharomyces cerevisiae YKL174C TPO5 Protein involved in excretion of putrescine and spermidine
	GECA01s07468g	similar to Saccharomyces cerevisiae YKR031C SPO14 Phospholipase D
	GECA02s02804g	similar to Saccharomyces cerevisiae YKR031C SPO14 Phospholipase D
	GECA01s10427g	similar to Saccharomyces cerevisiae YKR039W GAP1 General amino acid permease
	GECA04s04476g	similar to Saccharomyces cerevisiae YLL013C PUF3 Protein of the mitochondrial outer surface
	GECA13s01088g	similar to Saccharomyces cerevisiae YLR057W MNL2 Putative mannosidase involved in ER-associated protein degradation
	GECA07s05301g	similar to Saccharomyces cerevisiae YLR126C Putative glutamine amidotransferase
	GECA15s03354g	similar to Saccharomyces cerevisiae YLR151C PCD1 Peroxisomal nudix pyrophosphatase with specificity for coenzyme A and CoA derivatives
	GECA11s00670g	similar to Saccharomyces cerevisiae YLR216C CPR6 Peptidyl-prolyl cis-trans isomerase (cyclophilin)
	GECA03s07633g	similar to Saccharomyces cerevisiae YLR241W Putative protein of unknown function, may be involved in detoxification
	GECA10s00241g	similar to Saccharomyces cerevisiae YLR324W PEX30 Peroxisomal integral membrane protein
	GECA16s00483g	similar to Saccharomyces cerevisiae YLR340W RPP0 Conserved ribosomal protein P0 of the ribosomal stalk
	GECA01s04828g	similar to Saccharomyces cerevisiae YLR351C NIT3 Nit protein, nitrilase superfamily member
	GECA10s01462g	similar to Saccharomyces cerevisiae YLR433C CNA1 Calcineurin A
	GECA09s03761g	similar to Saccharomyces cerevisiae YML097C VPS9 A guanine nucleotide exchange factor involved in vesicle-mediated vacuolar protein transport
	GECA04s00318g	similar to Saccharomyces cerevisiae YMR011W HXT2 High-affinity glucose transporter of the major facilitator superfamily
	GECA17s01033g	similar to Saccharomyces cerevisiae YMR011W HXT2 High-affinity glucose transporter of the major facilitator superfamily
	GECA09s01473g	similar to Saccharomyces cerevisiae YMR036C MIH1 Protein tyrosine phosphatase involved in cell cycle control
	GECA05s00384g	similar to Saccharomyces cerevisiae YMR063W RIM9 Plasma membrane protein of unknown function, involved in the proteolytic activation of Rim101p in response to alkaline pH
	GECA02s08326g	similar to Saccharomyces cerevisiae YMR077C VPS20 Myristoylated subunit of ESCRTIII, the endosomal sorting complex required for transport of transmembrane proteins into the multivesicular body pathway
	GECA15s02507g	similar to Saccharomyces cerevisiae YMR135C GID8 Subunit of GID Complex, binds strongly to central component Vid30p
	GECA13s02771g	similar to Saccharomyces cerevisiae YMR155W Putative protein of unknown function
	GECA12s00010g	similar to Saccharomyces cerevisiae YNL010W Putative protein of unknown function with similarity to phosphoserine phosphatases
	GECA12s00659g	similar to Saccharomyces cerevisiae YNL015W PBI2 Cytosolic inhibitor of vacuolar proteinase B (PRB1), required for efficient vacuole inheritance
	GECA10s02331g	similar to Saccharomyces cerevisiae YNL020C ARK1 Serine/threonine protein kinase involved in regulation of the cortical actin cytoskeleton
	GECA02s05994g	similar to Saccharomyces cerevisiae YNL189W SRP1 Karyopherin alpha homolog
	GECA01s04740g	similar to Saccharomyces cerevisiae YNL189W SRP1 Karyopherin alpha homolog
	GECA21s00329g	similar to Saccharomyces cerevisiae YNL194C Integral membrane protein required for sporulation and plasma membrane sphingolipid content
	GECA05s03596g	similar to Saccharomyces cerevisiae YNL213C RRG9 Protein of unknown function
	GECA15s03271g	similar to Saccharomyces cerevisiae YNL246W VPS75 NAP family histone chaperone
	GECA19s00428g	similar to Saccharomyces cerevisiae YOL119C MCH4 Protein with similarity to mammalian monocarboxylate permeases
	GECA15s01253g	similar to Saccharomyces cerevisiae YOL119C MCH4 Protein with similarity to mammalian monocarboxylate permeases
	GECA01s04938g	similar to Saccharomyces cerevisiae YOL133W HRT1 RING finger containing subunit of Skp1-Cullin-F-box ubiquitin protein ligases (SCF)
	GECA32s01847g	similar to Saccharomyces cerevisiae YOR069W VPS5 Structural component of the retromer membrane coat complex
	GECA02s01671g	similar to Saccharomyces cerevisiae YOR099W KTR1 Alpha-1,2-mannosyltransferase involved in O- and N-linked protein glycosylation
	GECA04s05378g	similar to Saccharomyces cerevisiae YOR112W CEX1 Cytoplasmic component of the nuclear aminoacylation-dependent tRNA export pathway
	GECA01s07039g	similar to Saccharomyces cerevisiae YOR120W GCY1 Glycerol dehydrogenase, involved in an alternative pathway for glycerol catabolism used under microaerobic conditions
	GECA14s01390g	similar to Saccharomyces cerevisiae YOR133W EFT1 Elongation factor 2 (EF-2). Partial
	GECA24s00301g	similar to Saccharomyces cerevisiae YOR133W EFT1 Elongation factor 2 (EF-2). Partial (no 3' end)
	GECA06s00417g	similar to Saccharomyces cerevisiae YOR140W SFL1 Transcriptional repressor and activator
	GECA04s06742g	similar to Saccharomyces cerevisiae YOR216C RUD3 Golgi matrix protein involved in the structural organization of the cis-Golgi
	GECA03s01506g	similar to Saccharomyces cerevisiae YOR306C MCH5 Plasma membrane riboflavin transporter, facilitates the uptake of vitamin B2
	GECA05s07336g	similar to Saccharomyces cerevisiae YOR320C GNT1 N-acetylglucosaminyltransferase capable of modification of N-linked glycans in the Golgi apparatus
	GECA32s00846g	similar to Saccharomyces cerevisiae YOR384W FRE5 Putative ferric reductase with similarity to Fre2p
	GECA11s01572g	similar to Saccharomyces cerevisiae YPL212C PUS1 tRNA:pseudouridine synthase
	GECA09s04036g	similar to Saccharomyces cerevisiae YPL252C YAH1 Ferredoxin of the mitochondrial matrix required for formation of cellular iron-sulfur proteins
	GECA14s02067g	similar to Saccharomyces cerevisiae YPR183W DPM1 Dolichol phosphate mannose (Dol-P-Man) synthase of the ER membrane, catalyzes the formation of Dol-P-Man from Dol-P and GDP-Man
