# Supplementary material for: Differential gene retention as an evolutionary mechanism to generate biodiversity and adaptation in yeasts
Source: Sci Rep. 2015 Jun 25;5:11571. doi: 10.1038/srep11571 (PMC4479816; doi:10.1038/srep11571)
Supplement: Supplementary Information [file srep11571-s6.xls]

## Sheet: Group specific genes
G. candidum with orthologs in one single fungal group			D. hansenii with orthologs in one single fungal group			S. cerevisiae with orthologs in one single fungal group			Y. lipolytica with orthologs in one single fungal group
GECA01s00670g	CTG clade		Q6BVR1	CTG clade		P33122	CTG clade		YALI0E11143g	CTG clade
GECA09s02001g	CTG clade		Q6BNZ8	CTG clade		Q12193	CTG clade		YALI0E20823g	CTG clade
GECA14s02584g	CTG clade		Q6BJM1	CTG clade		P40102	CTG clade		YALI0F31163g	CTG clade
GECA19s00197g	CTG clade		Q6BVM9	CTG clade		P43595	CTG clade		YALI0D21076g	CTG clade
GECA04s05191g	CTG clade		Q6BSN2	CTG clade		P03879	CTG clade		YALI0B03212g	CTG clade
GECA06s04366g	CTG clade		Q6BUY7	CTG clade		P0C2J7	CTG clade		YALI0C02849g	CTG clade
GECA09s02540g	CTG clade		Q6BI28	CTG clade		P38073	CTG clade		YALI0E16863g	CTG clade
GECA14s01946g	CTG clade		Q6BUD9	CTG clade		Q12173	CTG clade		YALI0F17424g	CTG clade
GECA06s05136g	CTG clade		Q6BXJ2	CTG clade		P43637	CTG clade		YALI0C06864g	CTG clade
GECA18s01506g	CTG clade		Q6BN89	CTG clade		P20437	CTG clade		YALI0F25553g	CTG clade
GECA15s03200g	CTG clade		Q6BQW0	CTG clade		P38837	CTG clade		YALI0A19646g	CTG clade
GECA03s07952g	CTG clade		Q6BNZ7	CTG clade		P39975	CTG clade		YALI0B14289g	CTG clade
GECA03s03409g	CTG clade		Q6BVA1	CTG clade		P17214	CTG clade		YALI0C12551g	CTG clade
GECA04s05796g	CTG clade		Q6BSQ9	CTG clade		P35736	CTG clade		YALI0B16082g	CTG clade
GECA02s04036g	CTG clade		Q6BIH6	CTG clade		Q08438	CTG clade		YALI0A20130g	CTG clade
GECA01s08579g	CTG clade		Q6BGN3	CTG clade		Q12273	CTG clade		YALI0C14938g	CTG clade
GECA24s00197g	CTG clade		B5RV53	CTG clade		P47100	CTG clade		YALI0A21285g	CTG clade
GECA06s02386g	CTG clade		Q6BTB5	CTG clade		P53897	CTG clade		YALI0E15554g	CTG clade
GECA02s07325g	CTG clade		Q6BK24	CTG clade		Q3E768	CTG clade		YALI0F26961g	CTG clade
GECA25s00626g	CTG clade		Q6BV17	CTG clade		Q99326	CTG clade		YALI0E33363g	CTG clade
GECA11s03651g	CTG clade		Q6BQB6	CTG clade		P47024	CTG clade		YALI0F16665g	CTG clade
GECA02s08711g	CTG clade		Q6BMA1	CTG clade		P40507	Fungi		YALI0D18700g	CTG clade
GECA01s06060g	CTG clade		Q6BLM8	CTG clade		Q07500	Fungi		YALI0A19250g	CTG clade
GECA03s03354g	CTG clade		Q6BXH9	CTG clade		Q03081	Fungi		YALI0E07898g	CTG clade
GECA17s02023g	CTG clade		Q6BN91	CTG clade		P03877	Fungi		YALI0B06710g	CTG clade
GECA01s01649g	CTG clade		Q6BZ85	CTG clade		Q06817	Fungi		YALI0B05654g	CTG clade
GECA13s03233g	CTG clade		Q6BI41	CTG clade		P53059	Fungi		YALI0C01617g	CTG clade
GECA04s06588g	CTG clade		Q6BGS6	CTG clade		P38360	Fungi		YALI0F30657g	CTG clade
GECA17s01880g	CTG clade		Q6BXW5	CTG clade		P43623	Fungi		YALI0A06809g	CTG clade
GECA03s02430g	CTG clade		B5RST9	CTG clade		P38143	Fungi		YALI0A16038g	CTG clade
GECA11s01176g	Fungi		Q6BIY1	CTG clade		Q12177	Fungi		YALI0A12617g	CTG clade
GECA15s01814g	Fungi		Q6BMH9	CTG clade		P38150	Fungi		YALI0C17105g	Fungi
GECA02s08843g	Fungi		Q6BRC0	CTG clade		Q03125	Fungi		YALI0B16500g	Fungi
GECA09s00208g	Fungi		Q6BWN5	CTG clade		Q08182	Fungi		YALI0E07810g	Fungi
GECA11s02364g	Fungi		Q6BYN0	CTG clade		P53745	Fungi		YALI0E11407g	Fungi
GECA18s01814g	Fungi		Q6BTW8	CTG clade		P39941	Fungi		YALI0C05929g	Fungi
GECA20s01814g	Fungi		Q6BPD1	CTG clade		Q12390	Fungi		YALI0A07425g	Fungi
GECA03s08150g	Fungi		Q6BR02	CTG clade		P40550	Fungi		YALI0D07832g	Fungi
GECA01s09998g	Fungi		B5RTU1	CTG clade		P40186	Fungi		YALI0E22418g	Fungi
GECA02s05994g	Fungi		B5RV34	CTG clade		P03882	Fungi		YALI0F18326g	Fungi
GECA25s00549g	Fungi		Q6BKP7	CTG clade		P53747	Yarrowia		YALI0F03135g	Fungi
GECA20s01275g	Fungi		Q6BN87	CTG clade		Q08457	Yeast		YALI0A07447g	Fungi
GECA22s00648g	Fungi		Q6BNY4	CTG clade		P46987	Yeast		YALI0B00374g	Fungi
GECA17s01902g	Fungi		Q6BS70	CTG clade		P47035	Yeast		YALI0E02574g	Fungi
GECA01s09800g	Fungi		Q6BGU9	CTG clade		P53879	Yeast		YALI0B20636g	Fungi
GECA32s01847g	Fungi		Q6BYE8	CTG clade		Q12085	Yeast		YALI0F02607g	Fungi
GECA02s01671g	Fungi		Q6BY25	CTG clade		P38141	Yeast		YALI0E33341g	Fungi
GECA02s06621g	Fungi		Q6BKN3	CTG clade		Q03981	Yeast		YALI0B09427g	Fungi
GECA09s02188g	Fungi		Q6BJL9	CTG clade		P39547	Yeast		YALI0D19580g	Fungi
GECA03s04278g	Fungi		B5RUR0	CTG clade		Q08215	Yeast		YALI0C16049g	Fungi
GECA01s07930g	Fungi		Q6BTM1	CTG clade		P53272	Yeast		YALI0A01441g	Fungi
GECA03s04685g	Fungi		Q6BY73	CTG clade		P53253	Yeast		YALI0D03465g	Fungi
GECA19s00428g	Fungi		Q6BMG7	CTG clade		P47976	Yeast		YALI0E29623g	Fungi
GECA19s01297g	Fungi		Q6BVB3	CTG clade		P25451	Yeast		YALI0E34815g	Fungi
GECA12s03068g	Fungi		B5RV09	CTG clade		P48564	Yeast		YALI0E19943g	Fungi
GECA03s04091g	Fungi		Q6BS13	CTG clade		Q06689	Yeast		YALI0E05467g	Fungi
GECA01s06885g	Fungi		Q6BRY0	CTG clade		P28263	Yeast		YALI0E34485g	Fungi
GECA04s06962g	Fungi		Q6BVC6	CTG clade		P32841	Yeast		YALI0A15576g	Fungi
GECA14s01693g	Fungi		Q6BYB3	CTG clade		P41696	Yeast		YALI0D08338g	Fungi
GECA16s01407g	Fungi		Q6BM05	CTG clade		P46671	Yeast		YALI0E03476g	Fungi
GECA15s00824g	Fungi		Q6BMK9	CTG clade		P38957	Yeast		YALI0D14982g	Fungi
GECA03s01506g	Fungi		Q6BNX1	CTG clade		P53890	Yeast		YALI0F13321g	Fungi
GECA03s07160g	Fungi		Q6BJB1	CTG clade		P47107	Yeast		YALI0A02431g	Fungi
GECA13s03002g	Fungi		Q6BUC6	CTG clade		Q03761	Yeast		YALI0F12727g	Fungi
GECA05s02650g	Fungi		B5RUG3	CTG clade		Q6Q5H1	Yeast		YALI0A17171g	Fungi
GECA09s00582g	Fungi		Q6BPG5	CTG clade		Q2V2P9	Yeast		YALI0F04191g	Fungi
GECA08s00747g	Fungi		Q6BK71	CTG clade		P41940	Yeast		YALI0C15378g	Fungi
GECA03s01088g	Fungi		Q6BU63	CTG clade		Q04213	Yeast		YALI0E24651g	Fungi
GECA01s06940g	Fungi		Q6BL10	CTG clade		P53895	Yeast		YALI0F11825g	Fungi
GECA10s01462g	Fungi		Q6BNN6	CTG clade		P34165	Yeast		YALI0C17303g	Fungi
GECA15s01253g	Fungi		Q6BNC2	CTG clade		P39520	Yeast		YALI0D14872g	Fungi
GECA14s02067g	Fungi		Q6BLS9	CTG clade		P43562	Yeast		YALI0F30591g	Fungi
GECA03s00296g	Fungi		Q6BUN5	CTG clade		P25378	Yeast		YALI0C09009g	Fungi
GECA01s10427g	Fungi		Q6BMP8	CTG clade		Q08471	Yeast		YALI0E08910g	Fungi
GECA05s03486g	Fungi		Q6BLT9	CTG clade		P32862	Yeast		YALI0D16137g	Fungi
GECA07s01682g	Fungi		Q6BWG0	CTG clade		P39995	Yeast		YALI0C20691g	Fungi
GECA04s00461g	Fungi		B5RTL0	CTG clade		P40003	Yeast		YALI0C17281g	Fungi
GECA09s03827g	Fungi		Q6BIQ9	CTG clade		P53076	Yeast		YALI0A08360g	Fungi
GECA15s02441g	Fungi		Q6BTW3	CTG clade		Q12072	Yeast		YALI0E25784g	Fungi
GECA01s07468g	Fungi		Q6BPY3	CTG clade		P38833	Yeast		YALI0A00418g	Fungi
GECA05s04762g	Fungi		Q6BLU2	CTG clade		P53168	Yeast		YALI0F22715g	Fungi
GECA16s02749g	Fungi		Q6BKV4	CTG clade		P38313	Yeast		YALI0F14069g	Fungi
GECA08s03662g	Fungi		Q6BMN2	CTG clade		P54005	Yeast		YALI0E02156g	Fungi
GECA04s05081g	Fungi		Q6BXL3	CTG clade		P47068	Yeast		YALI0B00550g	Fungi
GECA16s00483g	Fungi		B5RUV5	CTG clade		Q03833	Yeast		YALI0A10208g	Fungi
GECA07s04432g	Fungi		B5RUK8	CTG clade		Q07555	Yeast		YALI0E00660g	Fungi
GECA21s00439g	Fungi		Q6BUU1	CTG clade		Q06164	Yeast		YALI0E18546g	Fungi
GECA11s01572g	Fungi		Q6BQB5	CTG clade		P07261	Yeast		YALI0F01606g	Fungi
GECA11s00670g	Fungi		Q6BNC4	CTG clade		Q3E772	Yeast		YALI0E00594g	Fungi
GECA05s03673g	Fungi		B5RUF8	CTG clade		P40532	Yeast		YALI0D02167g	Fungi
GECA03s04652g	Fungi		Q6BUW4	CTG clade		P40052	Yeast		YALI0A05159g	Fungi
GECA03s07633g	Fungi		Q6BTK6	CTG clade		Q03780	Yeast		YALI0E28446g	Fungi
GECA03s04212g	Fungi		Q6BUX8	CTG clade		P25354	Yeast		YALI0D07348g	Fungi
GECA15s02320g	Fungi		Q6BVA2	CTG clade		Q03823	Yeast		YALI0B20944g	Fungi
GECA12s03299g	Fungi		Q6BUA0	CTG clade		P34233	Yeast		YALI0F28589g	Fungi
GECA01s04740g	Fungi		Q6BME9	CTG clade		P46997	Yeast		YALI0B17358g	Fungi
GECA05s03849g	Fungi		Q6BUC5	CTG clade		P33400	Yeast		YALI0F11803g	Fungi
GECA15s02771g	Fungi		Q6BUH7	CTG clade		P40316	Yeast		YALI0C07546g	Fungi
GECA02s05972g	Fungi		Q6BVD2	CTG clade		P17629	Yeast		YALI0D01738g	Fungi
GECA07s02551g	Fungi		Q6BJ12	CTG clade		Q12151	Yeast		YALI0F08129g	Fungi
GECA13s01242g	Fungi		Q6BR90	CTG clade		P25567	Yeast		YALI0F19426g	Fungi
GECA09s02419g	Fungi		Q6BV53	CTG clade		Q02208	Yeast		YALI0F04290g	Fungi
GECA08s00054g	Fungi		Q6BUT2	CTG clade		Q02866	Yeast		YALI0C00803g	Fungi
GECA12s00659g	Fungi		B5RTQ2	CTG clade		P36131	Yeast		YALI0E29293g	Fungi
GECA01s01209g	Fungi		Q6BH80	CTG clade		P38273	Yeast		YALI0D08844g	Fungi
GECA07s03618g	Fungi		Q6BZB3	CTG clade		P40548	Yeast		YALI0F19646g	Fungi
GECA07s01704g	Fungi		Q6BL08	CTG clade		P47007	Yeast		YALI0B02024g	Fungi
GECA06s03167g	Fungi		Q6BGW4	CTG clade		P38335	Yeast		YALI0B19250g	Fungi
GECA06s02496g	Fungi		B5RUP6	CTG clade		P43542	Yeast		YALI0A15466g	Fungi
GECA01s09228g	Fungi		B5RTY5	CTG clade		P47030	Yeast		YALI0B21824g	Fungi
GECA03s05532g	Fungi		Q6BYE0	CTG clade		Q99359	Yeast		YALI0A07062g	Fungi
GECA03s05631g	Fungi		B5RUL0	CTG clade		Q6B2C0	Yeast		YALI0F13541g	Fungi
GECA03s08271g	Fungi		Q6BZM0	CTG clade		Q3E827	Yeast		YALI0E12309g	Fungi
GECA01s04938g	Fungi		Q6BU35	CTG clade		P18238	Yeast		YALI0B19316g	Fungi
GECA19s02122g	Fungi		B5RU37	CTG clade		P28791	Yeast		YALI0A06589g	Fungi
GECA05s03596g	Fungi		Q6BMR6	CTG clade		P38956	Yeast		YALI0F24255g	Fungi
GECA25s00560g	Fungi		Q6BIU9	CTG clade		P32645	Yeast		YALI0F15851g	Fungi
GECA08s02540g	Fungi		Q6BKQ7	CTG clade		P38229	Yeast		YALI0E26125g	Fungi
GECA01s06258g	Fungi		Q6BTI5	CTG clade		Q03782	Yeast		YALI0E11693g	Fungi
GECA13s01275g	Fungi		Q6BR74	CTG clade		P38870	Yeast		YALI0E31889g	Fungi
GECA07s05488g	Fungi		Q6BP99	CTG clade		P53907	Yeast		YALI0F08745g	Fungi
GECA02s01825g	Fungi		Q6BXW4	CTG clade		Q06674	Yeast		YALI0F05852g	Fungi
GECA05s06302g	Fungi		Q6BPI9	CTG clade		P40480	Yeast		YALI0C00825g	Fungi
GECA02s08326g	Fungi		Q6BKL9	CTG clade		P33200	Yeast		YALI0A17281g	Fungi
GECA14s00406g	Fungi		Q6BSE3	CTG clade		P38894	Yeast		YALI0C19063g	Fungi
GECA15s01044g	Fungi		B5RTV7	CTG clade		P39970	Yeast		YALI0C19866g	Fungi
GECA04s04476g	Fungi		Q6BU29	CTG clade		P40187	Yeast		YALI0D24079g	Fungi
GECA01s00538g	Fungi		Q6BWJ0	CTG clade		P46945	Yeast		YALI0A16148g	Fungi
GECA09s04454g	Fungi		Q6BR13	CTG clade		P40473	Yeast		YALI0E32351g	Fungi
GECA03s01220g	Fungi		Q6BI70	CTG clade		P26755	Yeast		YALI0F28501g	Fungi
GECA05s00197g	Fungi		Q6BYM9	CTG clade		P40960	Yeast		YALI0E23540g	Fungi
GECA05s00384g	Fungi		Q6BJC6	CTG clade		P42073	Yeast		YALI0D19646g	Fungi
GECA07s00417g	Fungi		Q6BNJ7	CTG clade		P38270	Yeast		YALI0D03597g	Fungi
GECA15s03453g	Fungi		Q6BWF1	CTG clade		Q12418	Yeast		YALI0A02266g	Fungi
GECA04s04861g	Fungi		Q6BU57	CTG clade		Q04922	Yeast		YALI0F00396g	Fungi
GECA07s01660g	Fungi		B5RSS1	CTG clade		Q08909	Yeast		YALI0A19844g	Fungi
GECA32s00307g	Fungi		Q6BWW9	CTG clade		P40019	Yeast		YALI0C11858g	Fungi
GECA14s01275g	Fungi		B5RSP1	CTG clade		P33308	Yeast		YALI0C06171g	Fungi
GECA20s00186g	Fungi		Q6BYB5	CTG clade		P32909	Yeast		YALI0E23452g	Fungi
GECA02s07039g	Fungi		Q6BJU8	CTG clade		Q12379	Yeast		YALI0B10604g	Fungi
GECA13s02529g	Fungi		Q6BR05	CTG clade		P38729	Yeast		YALI0D19272g	Fungi
GECA10s02331g	Fungi		B5RUY1	CTG clade		P35209	Yeast		YALI0E30613g	Fungi
GECA04s04113g	Fungi		Q6BRG3	CTG clade		Q12441	Yeast		YALI0D26488g	Fungi
GECA14s02782g	Fungi		Q6BSY7	CTG clade		P43611	Yeast		YALI0B01771g	Fungi
GECA02s04718g	Fungi		Q6BXI8	CTG clade		P32504	Yeast		YALI0F27907g	Fungi
GECA06s01011g	Fungi		Q6BNX7	CTG clade		P34231	Yeast		YALI0A13563g	Fungi
GECA10s00241g	Fungi		Q6BXB8	CTG clade		Q08229	Yeast		YALI0B03300g	Fungi
GECA08s04762g	Fungi		Q6BLZ5	CTG clade		Q6B2U8	Yeast		YALI0F22187g	Fungi
GECA08s02870g	Fungi		Q6BMD7	CTG clade		O74302	Yeast		YALI0B00638g	Fungi
GECA10s01550g	Fungi		Q6BPB6	CTG clade		P40547	Yeast		YALI0F17446g	Fungi
GECA20s00758g	Fungi		Q6BXL8	CTG clade		P50091	Yeast		YALI0E11077g	Fungi
GECA07s01891g	Fungi		Q6BLW4	CTG clade		P25588	Yeast		YALI0C10923g	Fungi
GECA19s00747g	Fungi		Q6BLW2	CTG clade		P21190	Yeast		YALI0C23661g	Fungi
GECA08s02485g	Fungi		Q6BXI3	CTG clade		Q05789	Yeast		YALI0E00330g	Fungi
GECA08s00879g	Fungi		Q6BRE0	CTG clade		Q03703	Yeast		YALI0B22264g	Fungi
GECA10s01825g	Fungi		Q6BQ36	CTG clade		Q12753	Yeast		YALI0C05665g	Fungi
GECA09s04289g	Fungi		Q6BLW5	CTG clade		P36038	Yeast		YALI0F01320g	Fungi
GECA02s05279g	Fungi		B5RTM1	CTG clade		P53752	Yeast		YALI0C03443g	Fungi
GECA02s00131g	Fungi		Q6BHB4	CTG clade		P53322	Yeast		YALI0D22957g	Fungi
GECA01s04828g	Fungi		B5RU93	CTG clade		P53133	Yeast		YALI0A18425g	Fungi
GECA15s03365g	Fungi		Q6BQD5	CTG clade		Q04087	Yeast		YALI0E25201g	Fungi
GECA08s04586g	Fungi		Q6BQ69	CTG clade		P40091	Yeast		YALI0F27797g	Fungi
GECA08s01154g	Fungi		Q6BJ85	CTG clade		P38785	Yeast		YALI0D25102g	Fungi
GECA13s00263g	Fungi		Q6BLZ7	CTG clade		P20438	Yeast		YALI0B05434g	Fungi
GECA04s05642g	Fungi		Q6BQK4	CTG clade		Q06568	Yeast		YALI0E31493g	Fungi
GECA32s00439g	Fungi		Q6BMJ9	CTG clade		O13559	Yeast		YALI0E02376g	Fungi
GECA15s02507g	Fungi		Q6BS43	CTG clade		P53226	Yeast		YALI0D20460g	Fungi
GECA32s02892g	Fungi		B5RUT2	CTG clade		P53054	Yeast		YALI0E19899g	Fungi
GECA13s00208g	Fungi		Q6BLK6	CTG clade		P23900	Yeast		YALI0C15230g	Fungi
GECA04s02892g	Fungi		Q6BYX5	CTG clade		P40366	Yeast		YALI0B08404g	Fungi
GECA01s06841g	Fungi		Q6BRD7	CTG clade		P36054	Yeast		YALI0F18722g	Fungi
GECA18s00725g	Fungi		Q6BKR2	CTG clade		Q05809	Yeast		YALI0F01562g	Fungi
GECA12s00169g	Fungi		Q6BPN0	CTG clade		Q06324	Yeast		YALI0A09262g	Fungi
GECA08s00560g	Fungi		B5RUF5	CTG clade		Q03899	Yeast		YALI0D27280g	Fungi
GECA26s00439g	Fungi		Q6BV79	CTG clade		P21538	Yeast		YALI0C04796g	Fungi
GECA08s04487g	Fungi		Q6BQV3	CTG clade		Q3E829	Yeast		YALI0F31141g	Fungi
GECA06s03156g	Fungi		Q6BMK2	CTG clade		P53117	Yeast		YALI0C02761g	Fungi
GECA15s01990g	Fungi		Q6BUC1	CTG clade		P53861	Yeast		YALI0F26631g	Fungi
GECA13s02056g	Fungi		Q6BNQ2	CTG clade		P00175	Yeast		YALI0B14014g	Fungi
GECA24s00301g	Fungi		Q6BTG0	Fungi		P39704	Yeast		YALI0E05313g	Fungi
GECA14s01390g	Fungi		Q6BVP5	Fungi		Q00947	Yeast		YALI0A17149g	Fungi
GECA12s01803g	Fungi		Q6BSU8	Fungi		P40021	Yeast		YALI0E33627g	Fungi
GECA12s00945g	Fungi		Q6BRY5	Fungi		P13130	Yeast		YALI0B20702g	Fungi
GECA04s04685g	Fungi		B5RUC1	Fungi		P14164	Yeast		YALI0D01001g	Fungi
GECA14s00439g	Fungi		Q6BN63	Fungi		P18888	Yeast		YALI0F20944g	Fungi
GECA03s00164g	Fungi		Q6BTK8	Fungi		Q04659	Yeast		YALI0D16687g	Fungi
GECA02s02804g	Fungi		B5RU76	Fungi		P53952	Yeast		YALI0F08195g	Fungi
GECA32s00065g	Fungi		Q6BQ88	Fungi		P27637	Yeast		YALI0E03124g	Fungi
GECA06s00967g	Fungi		Q6BN96	Fungi		Q02732	Yeast		YALI0E30833g	Fungi
GECA32s00824g	Fungi		Q6BTL1	Fungi		Q03898	Yeast		YALI0B18920g	Fungi
GECA07s03024g	Fungi		B5RTD8	Fungi		Q2V2Q1	Yeast		YALI0A00528g	Fungi
GECA11s03084g	Fungi		Q6BTK3	Fungi		Q12301	Yeast		YALI0F18590g	Fungi
GECA11s03805g	Fungi		Q6BXU3	Fungi		Q03361	Yeast		YALI0A03091g	Fungi
GECA06s04399g	Fungi		Q6BTI3	Fungi		P54867	Yeast		YALI0D09042g	Fungi
GECA07s00945g	Fungi		Q6BQD9	Fungi		P53124	Yeast		YALI0E31537g	Fungi
GECA24s00010g	Fungi		Q6BVX0	Fungi		Q06604	Yeast		YALI0E02178g	Fungi
GECA15s02936g	Fungi		Q6BUR7	Fungi		P40576	Yeast		YALI0F06094g	Fungi
GECA13s01088g	Fungi		Q6BX63	Fungi		Q04429	Yeast		YALI0E20999g	Fungi
GECA13s00615g	Fungi		Q6BVL7	Fungi		P18239	Yeast		YALI0E20251g	Fungi
GECA15s03486g	Fungi		Q6BZK4	Fungi		Q12485	Yeast		YALI0E28182g	Fungi
GECA03s07325g	Fungi		Q6BXD6	Fungi		P32578	Yeast		YALI0C09680g	Fungi
GECA01s01902g	Fungi		Q6BR20	Fungi		P42944	Yeast		YALI0F29711g	Fungi
GECA07s01858g	Fungi		Q6BSF3	Fungi		P46949	Yeast		YALI0F12001g	Fungi
GECA01s02364g	Fungi		Q6BVL9	Fungi		P0C074	Yeast		YALI0A00847g	Fungi
GECA15s01297g	Fungi		Q6BLG2	Fungi		Q06525	Yeast		YALI0B12298g	Fungi
GECA15s03112g	Fungi		B5RTN7	Fungi		P47005	Yeast		YALI0B09009g	Fungi
GECA01s11252g	Fungi		Q6BTH9	Fungi		P40022	Yeast		YALI0D20064g	Fungi
GECA08s01253g	Fungi		Q6BVC3	Fungi		Q02864	Yeast		YALI0A15400g	Fungi
GECA15s02496g	Fungi		Q6BZK2	Fungi		P09932	Yeast		YALI0F03630g	Fungi
GECA20s00109g	Fungi		Q6BGP3	Fungi		Q12025	Yeast		YALI0D06281g	Fungi
GECA09s01473g	Fungi		Q6BVL6	Fungi		P43633	Yeast		YALI0E25982g	Fungi
GECA05s01704g	Fungi		Q6BVV3	Fungi		P40395	Yeast		YALI0A11077g	Fungi
GECA07s01616g	Fungi		Q6BKY5	Fungi		Q03718	Yeast		YALI0D20350g	Fungi
GECA11s02804g	Fungi		Q6BL29	Fungi		P40105	Yeast		YALI0C08283g	Fungi
GECA23s01110g	Fungi		Q6BTT9	Fungi		P40574	Yeast		YALI0C03465g	Fungi
GECA05s04652g	Fungi		B5RU15	Fungi		Q06707	Yeast		YALI0D16665g	Fungi
GECA19s00758g	Fungi		B5RTN2	Fungi		Q12044	Yeast		YALI0D02277g	Fungi
GECA04s04828g	Fungi		Q6BTJ2	Fungi		P36027	Yeast		YALI0F19536g	Fungi
GECA16s01979g	Fungi		Q6BVP4	Fungi		P33757	Yeast		YALI0F05346g	Fungi
GECA09s01231g	Fungi		Q6BYE1	Fungi		P36023	Yeast		YALI0D02981g	Fungi
GECA01s07039g	Fungi		Q6BTF8	Fungi		Q04368	Yeast		YALI0F27577g	Fungi
GECA01s08843g	Fungi		Q6BS38	Fungi		Q3E830	Yeast		YALI0D20636g	Fungi
GECA04s07501g	Fungi		Q6BS23	Fungi		P53243	Yeast		YALI0F11341g	Fungi
GECA04s00318g	Fungi		Q6BIW1	Fungi		P53159	Yeast		YALI0C07821g	Fungi
GECA13s00450g	Fungi		Q6BN17	Fungi		Q03373	Yeast		YALI0C20977g	Fungi
GECA06s04135g	Fungi		Q6BN33	Fungi		P38969	Yeast		YALI0D08206g	Fungi
GECA07s01198g	Fungi		Q6BSI4	Fungi		P36141	Yeast		YALI0B10043g	Fungi
GECA13s01231g	Fungi		Q6BUF0	Fungi		P07390	Yeast		YALI0C19580g	Fungi
GECA02s06065g	Fungi		Q6BTE3	Fungi		Q06639	Yeast		YALI0A10439g	Fungi
GECA04s06148g	Fungi		B5RTP0	Fungi		P27999	Yeast		YALI0A08800g	Fungi
GECA25s00043g	Fungi		Q6BR09	Fungi		Q03236	Yeast		YALI0A01452g	Fungi
GECA21s00329g	Fungi		Q6BVP7	Fungi		P41698	Yeast		YALI0E04488g	Fungi
GECA02s05213g	Fungi		Q6BR10	Fungi		Q04162	Yeast		YALI0E33165g	Fungi
GECA14s00736g	Fungi		Q6BXV6	Fungi		P43598	Yeast		YALI0B18282g	Fungi
GECA20s00120g	Fungi		Q6BY50	Fungi		Q02749	Yeast		YALI0A19536g	Fungi
GECA01s06406g	Fungi		Q6BL70	Fungi		Q06389	Yeast		YALI0F29623g	Fungi
GECA16s01462g	Fungi		Q6BJU9	Fungi		P40570	Yeast		YALI0E11429g	Fungi
GECA09s03761g	Fungi		Q6BR82	Fungi		P53822	Yeast		YALI0D17754g	Fungi
GECA04s01660g	Fungi		Q6BXU8	Fungi		Q06524	Yeast		YALI0C12232g	Fungi
GECA16s01220g	Fungi		B5RTN0	Fungi		P47065	Yeast		YALI0B06347g	Fungi
GECA07s03915g	Fungi		Q6BRS5	Fungi		Q03856	Yeast		YALI0E01408g	Fungi
GECA16s01792g	Fungi		Q6BVW0	Fungi		P48361	Yeast		YALI0C14322g	Fungi
GECA15s02947g	Fungi		Q6BJR6	Fungi		P32342	Yeast		YALI0A10615g	Fungi
GECA17s01033g	Fungi		Q6BJT4	Fungi		P28006	Yeast		YALI0C10135g	Fungi
GECA13s02485g	Fungi		Q6BVW1	Fungi		P38634	Yeast		YALI0F06490g	Fungi
GECA08s03266g	Fungi		B5RTW3	Fungi		P32786	Yeast		YALI0E35200g	Fungi
GECA21s00197g	Fungi		B5RSZ4	Fungi		P32854	Yeast		YALI0E10417g	Fungi
GECA04s02243g	Fungi		Q6BLP7	Fungi		P39543	Yeast		YALI0B22594g	Fungi
GECA04s05378g	Fungi		Q6BN27	Fungi		P38282	Yeast		YALI0F24277g	Fungi
GECA06s00417g	Fungi		Q6BXK2	Fungi		P40065	Yeast		YALI0C06754g	Fungi
GECA13s02771g	Fungi		Q6BH24	Fungi		Q12110	Yeast		YALI0C23224g	Fungi
GECA03s03992g	Fungi		Q6BN73	Fungi		P47101	Yeast		YALI0B04994g	Fungi
GECA15s01891g	Fungi		Q6BT64	Fungi		P52924	Yeast		YALI0C10670g	Fungi
GECA07s05587g	Fungi		A9RAG4	Fungi		Q03430	Yeast		YALI0E20845g	Fungi
GECA03s04322g	Fungi		Q6BJW5	Fungi		P0C2I8	Yeast		YALI0E28006g	Fungi
GECA05s05158g	Fungi		Q6BL69	Fungi		P10834	Yeast		YALI0B10175g	Fungi
GECA05s02232g	Fungi		B5RTD9	Fungi		P53913	Yeast		YALI0D18832g	Fungi
GECA02s04256g	Fungi		Q6BTY9	Fungi		Q03306	Yeast		YALI0B20064g	Fungi
GECA09s00186g	Fungi		Q6BKA0	Fungi		P47129	Yeast		YALI0D22000g	Fungi
GECA02s08766g	Fungi		Q6BZM4	Fungi		P46958	Yeast		YALI0A14520g	Fungi
GECA07s02727g	Fungi		Q6BYM3	Fungi		P40214	Yeast		YALI0C04026g	Fungi
GECA06s05246g	Fungi		Q6BTZ3	Fungi		P36167	Yeast		YALI0D18084g	Fungi
GECA02s03244g	Fungi		Q6BJT7	Fungi		P36034	Yeast		YALI0E11121g	Fungi
GECA04s02936g	Fungi		Q6BWX6	Fungi		Q03233	Yeast		YALI0B00462g	Geotrichum
GECA14s00560g	Fungi		B5RU70	Fungi		Q06146	Yeast		YALI0E06699g	Geotrichum
GECA15s03354g	Fungi		Q6BW24	Fungi		P38953	Yeast		YALI0F19888g	Geotrichum
GECA20s01385g	Fungi		A9RAH1	Fungi		Q08981	Yeast		YALI0F07535g	Geotrichum
GECA23s00571g	Fungi		B5RTP8	Fungi		P39732	Yeast		YALI0D04466g	Geotrichum
GECA03s04718g	Fungi		Q6BN61	Fungi		Q99393	Yeast		YALI0A17578g	Geotrichum
GECA05s07336g	Fungi		Q6BXK3	Fungi		P53739	Yeast		YALI0F25509g	Geotrichum
GECA06s04806g	Fungi		Q6BKA2	Fungi		P38308	Yeast		YALI0D15664g	Geotrichum
GECA15s03343g	Fungi		B5RT57	Fungi		Q03213	Yeast		YALI0C03179g	Geotrichum
GECA11s03574g	Fungi		B5RTN5	Fungi		P38193	Yeast		YALI0E16577g	Geotrichum
GECA05s01814g	Fungi		Q6BIY0	Fungi		P34166	Yeast		YALI0E00176g	Geotrichum
GECA04s03343g	Fungi		Q6BLY6	Fungi		Q08957	Yeast		YALI0C08118g	Geotrichum
GECA05s03535g	Fungi		Q6BR08	Fungi		Q07349	Yeast		YALI0E31383g	Geotrichum
GECA01s02331g	Fungi		Q6BXC2	Fungi		Q12308	Yeast		YALI0E01364g	Geotrichum
GECA01s02155g	Fungi		Q6BWR8	Fungi		Q07951	Yeast		YALI0D26213g	Geotrichum
GECA09s03156g	Fungi		Q6BTB3	Fungi		Q04199	Yeast		YALI0E16500g	Geotrichum
GECA09s04036g	Fungi		Q6BQ93	Fungi		Q12098	Yeast		YALI0A05357g	Geotrichum
GECA07s05301g	Fungi		Q6BTZ1	Fungi		P40036	Yeast		YALI0B14575g	Geotrichum
GECA15s03222g	Fungi		Q6BTZ2	Fungi		P53847	Yeast		YALI0E08085g	Geotrichum
GECA04s03046g	Fungi		Q6BJY1	Fungi		P54838	Yeast		YALI0F11847g	Geotrichum
GECA02s05664g	Fungi		B5RTD6	Fungi		Q07541	Yeast		YALI0F15345g	Geotrichum
GECA09s01561g	Fungi		Q6BXS8	Fungi		Q06058	Yeast		YALI0E15356g	Geotrichum
GECA18s02298g	Fungi		Q6BV34	Fungi		P47977	Yeast		YALI0F07887g	Geotrichum
GECA32s00846g	Fungi		Q6BL92	Fungi		Q08921	Yeast		YALI0F04532g	Geotrichum
GECA06s03233g	Fungi		Q6BTE0	Fungi		P25649	Yeast		YALI0A06930g	Geotrichum
GECA03s00329g	Fungi		Q6BZM5	Fungi		Q03694	Yeast		YALI0D21428g	Geotrichum
GECA12s00010g	Fungi		Q6BZL7	Fungi		P40045	Yeast		YALI0F12375g	Geotrichum
GECA03s04476g	Fungi		Q6BRA2	Fungi		Q02209	Yeast		YALI0A08019g	Geotrichum
GECA15s03271g	Fungi		Q6BPW9	Fungi		P40059	Yeast		YALI0E13750g	Geotrichum
GECA04s06742g	Fungi		Q6BR36	Geotrichum		Q12393	Yeast		YALI0D18634g	Geotrichum
GECA19s01715g	Fungi		Q6BYU7	Yarrowia		Q12467	Yeast		YALI0F18920g	Geotrichum
GECA02s04432g	Fungi		Q6BNV8	Yarrowia		Q12421	Yeast		YALI0C04301g	Geotrichum
GECA07s02452g	Yarrowia		Q6BN15	Yarrowia		Q9URQ5	Yeast		YALI0D08822g	Geotrichum
GECA15s02056g	Yarrowia		B5RTS6	Yeast		P39110	Yeast		YALI0E08514g	Geotrichum
GECA02s05026g	Yarrowia		B5RTB3	Yeast		P20840	Yeast		YALI0E09086g	Geotrichum
GECA03s00813g	Yarrowia		Q6BLZ3	Yeast		P32772	Yeast		YALI0A17600g	Geotrichum
GECA04s03750g	Yarrowia		Q6BGQ3	Yeast		P53293	Yeast		YALI0E28853g	Geotrichum
GECA10s02287g	Yarrowia		Q6BSD2	Yeast		P41913	Yeast		YALI0E12199g	Geotrichum
GECA09s04278g	Yarrowia		A9RAG6	Yeast		Q12351	Yeast		YALI0C06490g	Geotrichum
GECA09s03684g	Yarrowia		Q6BWG2	Yeast		P53278	Yeast		YALI0E02816g	Geotrichum
GECA10s03233g	Yarrowia		B5RSP8	Yeast		P39552	Yeast		YALI0B11682g	Geotrichum
GECA22s00428g	Yarrowia		Q6BVD5	Yeast		P39103	Yeast		YALI0E29381g	Geotrichum
GECA15s03398g	Yarrowia		Q6BHF6	Yeast		Q08580	Yeast		YALI0B11913g	Yeast
GECA14s00450g	Yarrowia		A9RAH3	Yeast		P40449	Yeast		YALI0A12683g	Yeast
GECA14s01858g	Yarrowia		Q6BT78	Yeast		Q03759	Yeast		YALI0D15026g	Yeast
GECA04s02991g	Yarrowia		Q6BY88	Yeast		P46954	Yeast		YALI0C22253g	Yeast
GECA04s01594g	Yarrowia		Q6BXD9	Yeast		P42843	Yeast		YALI0E16148g	Yeast
GECA11s02485g	Yarrowia		Q6BUZ1	Yeast		Q04964	Yeast		YALI0B17028g	Yeast
GECA04s00373g	Yarrowia		A9RAH6	Yeast		P32797	Yeast		YALI0E30415g	Yeast
GECA12s00593g	Yarrowia		Q6BRP9	Yeast		P34234	Yeast		YALI0E21153g	Yeast
GECA10s01011g	Yarrowia		Q6BTE5	Yeast		Q99209	Yeast		YALI0C00341g	Yeast
GECA05s04443g	Yarrowia		Q6BRN0	Yeast		P50106	Yeast		YALI0A06699g	Yeast
GECA13s02639g	Yarrowia		B5RSW2	Yeast		Q07084	Yeast		YALI0C22394g	Yeast
GECA23s00890g	Yarrowia		A9RAH5	Yeast		P53174	Yeast		YALI0D21670g	Yeast
GECA04s04762g	Yarrowia		Q6BUZ8	Yeast		P35727	Yeast		YALI0C23166g	Yeast
GECA13s03750g	Yarrowia		Q6BLC2	Yeast		P53053	Yeast		YALI0F21923g	Yeast
GECA09s00153g	Yarrowia		Q6BU93	Yeast		P21192	Yeast
GECA20s01759g	Yarrowia		Q6BSJ0	Yeast		P50078	Yeast
GECA15s01132g	Yarrowia		B5RTA2	Yeast		P22148	Yeast
GECA09s00076g	Yarrowia		B5RUQ7	Yeast		P33329	Yeast
GECA06s01913g	Yarrowia		Q6BZI9	Yeast		P53836	Yeast
GECA05s07061g	Yarrowia		Q6BSJ1	Yeast		P38200	Yeast
GECA02s01330g	Yarrowia					P25573	Yeast
GECA15s03288g	Yarrowia					P40026	Yeast
GECA19s01418g	Yarrowia					P38305	Yeast
GECA01s11010g	Yarrowia					Q99344	Yeast
GECA02s05246g	Yarrowia					P13902	Yeast
GECA32s01737g	Yarrowia					Q12348	Yeast
GECA10s01231g	Yarrowia					Q03735	Yeast
GECA04s04723g	Yarrowia					P48412	Yeast
GECA04s01462g	Yarrowia					P25339	Yeast
GECA03s04146g	Yarrowia					P39959	Yeast
GECA03s03981g	Yarrowia					P22517	Yeast
GECA03s06489g	Yarrowia					P53330	Yeast
GECA02s07127g	Yarrowia					P22149	Yeast
GECA12s03282g	Yarrowia					P38341	Yeast
GECA01s01319g	Yarrowia					P25591	Yeast
GECA09s02331g	Yarrowia					P38272	Yeast
GECA04s00186g	Yarrowia					Q12217	Yeast
GECA20s01737g	Yarrowia					P36083	Yeast
GECA11s00714g	Yarrowia					P53298	Yeast
GECA12s02056g	Yarrowia					P48568	Yeast
GECA24s00285g	Yarrowia					Q04233	Yeast
GECA12s01297g	Yarrowia					P40889	Yeast
GECA02s02342g	Yarrowia					P40083	Yeast
GECA02s02848g	Yarrowia					Q06091	Yeast
GECA03s00241g	Yarrowia					P33748	Yeast
GECA08s00032g	Yarrowia					Q03714	Yeast
GECA17s02155g	Yarrowia					Q05900	Yeast
GECA21s00505g	Yarrowia					P05319	Yeast
GECA18s01704g	Yarrowia					P40014	Yeast
GECA02s03629g	Yarrowia					Q05955	Yeast
GECA21s00582g	Yarrowia					Q04748	Yeast
GECA08s03090g	Yarrowia					Q04461	Yeast
GECA09s02144g	Yarrowia					P53061	Yeast
GECA25s00065g	Yeast					P36046	Yeast
GECA26s00494g	Yeast					Q03760	Yeast
GECA05s07116g	Yeast					Q12167	Yeast
GECA23s01055g	Yeast					P12383	Yeast
GECA06s02100g	Yeast					P38871	Yeast
GECA08s01572g	Yeast					Q12231	Yeast
GECA05s07325g	Yeast					P32903	Yeast
GECA18s01121g	Yeast					P32917	Yeast
GECA01s06159g	Yeast					P25361	Yeast
GECA06s02672g	Yeast					P08468	Yeast
GECA07s02012g	Yeast					P36155	Yeast
GECA04s01803g	Yeast					P39735	Yeast
GECA12s00571g	Yeast					P53819	Yeast
GECA26s00593g	Yeast					P14291	Yeast
GECA16s01242g	Yeast					P14359	Yeast
GECA05s04014g	Yeast					P35203	Yeast
GECA13s00983g	Yeast					P40969	Yeast
GECA06s03882g	Yeast					P50088	Yeast
						Q05947	Yeast
						P40543	Yeast
						P38987	Yeast
						P28003	Yeast
						P38751	Yeast
						P50089	Yeast
						Q07788	Yeast
						P54786	Yeast
						P32900	Yeast
						P38210	Yeast
						P32564	Yeast
						P53950	Yeast
						Q08729	Yeast
						P46993	Yeast
						Q06104	Yeast
						P38990	Yeast
						P12686	Yeast
						Q08490	Yeast
						Q12107	Yeast
						Q02831	Yeast
						Q12219	Yeast
						Q3E784	Yeast
						Q05040	Yeast
						P36139	Yeast
						P46670	Yeast
						P47187	Yeast
						P43618	Yeast
						P33306	Yeast
						Q06673	Yeast
						P69852	Yeast
						P42939	Yeast
						P22136	Yeast
						Q12179	Yeast
						P24088	Yeast
						P40975	Yeast
						P38845	Yeast
						Q12245	Yeast
						P40060	Yeast
						P36138	Yeast
						P38346	Yeast
						P39956	Yeast
						P34761	Yeast
						Q12027	Yeast
						P47041	Yeast
						P47046	Yeast
						Q08907	Yeast
						P40523	Yeast
						P32351	Yeast
						P53189	Yeast
						P21705	Yeast
						P38321	Yeast
						Q12057	Yeast
						P40353	Yeast
						P38723	Yeast
						P53968	Yeast
						Q03673	Yeast
						P53130	Yeast
						P35190	Yeast
						P43554	Yeast
						Q05812	Yeast
						P29539	Yeast
						Q08223	Yeast
						P47099	Yeast
						P10355	Yeast
						P25611	Yeast
						P47112	Yeast
						P34239	Yeast
						Q01448	Yeast
						P38704	Yeast
						P32788	Yeast
						P26798	Yeast
						P40207	Yeast
						Q12175	Yeast
						P32828	Yeast
						P0C5N3	Yeast
						Q02206	Yeast
						Q99234	Yeast
						P38616	Yeast
						P40508	Yeast
						P36094	Yeast
						Q08887	Yeast
						Q06820	Yeast
						P53185	Yeast
						P40317	Yeast
						P53551	Yeast
						P40450	Yeast
						Q02875	Yeast
						Q12188	Yeast
						Q3E790	Yeast
						P32893	Yeast
						P36068	Yeast
						P39011	Yeast
						P53885	Yeast
						Q06070	Yeast
						P50896	Yeast
						Q12262	Yeast
						Q06108	Yeast
						P11710	Yeast
						P13434	Yeast
						Q06071	Yeast
						P52919	Yeast
						P27636	Yeast
						P36169	Yeast
						Q12182	Yeast
						P12962	Yeast
						Q06201	Yeast
						P47113	Yeast
						P24814	Yeast
						P38800	Yeast
						Q02983	Yeast
						P53604	Yeast
						P53833	Yeast
						P39016	Yeast
						P53274	Yeast
						Q03067	Yeast
						P25659	Yeast
						Q06628	Yeast
						Q12318	Yeast
						P40050	Yeast
						P22133	Yeast
						Q12206	Yeast
						Q12192	Yeast
						Q04706	Yeast
						Q12003	Yeast
						P81449	Yeast
						Q08119	Yeast
						P36012	Yeast
						Q04007	Yeast
						Q05958	Yeast
						P87012	Yeast
						Q04003	Yeast
						Q12248	Yeast
						Q08218	Yeast
						Q12433	Yeast
						P21306	Yeast
						P53345	Yeast
						P53209	Yeast
						Q00723	Yeast
						O13539	Yeast
						P53949	Yeast
						P18634	Yeast
						P54000	Yeast
						P38165	Yeast
						Q03231	Yeast
						O13528	Yeast
						Q08932	Yeast
						Q12334	Yeast
						P47136	Yeast
						Q3E841	Yeast
						Q12162	Yeast
						P53344	Yeast
						P34246	Yeast
						P52868	Yeast
						P24720	Yeast
						Q08966	Yeast
						P47043	Yeast
						P38271	Yeast
						Q08984	Yeast
						Q06648	Yeast
						Q12450	Yeast
						Q06109	Yeast
						P49573	Yeast
						Q12497	Yeast
						P09624	Yeast
						P38904	Yeast
						P43592	Yeast
						Q07879	Yeast
						P19659	Yeast
						P08593	Yeast
						Q12493	Yeast
						Q12411	Yeast
						Q06340	Yeast
						Q03579	Yeast
						P53437	Yeast
						Q02205	Yeast
						Q06469	Yeast
						P53079	Yeast
						Q12470	Yeast
						Q02100	Yeast
						Q03465	Yeast
						Q99220	Yeast
						Q12152	Yeast
						P21339	Yeast
						Q3E7A7	Yeast
						Q04438	Yeast
						P40489	Yeast
						P46676	Yeast
						Q3E7Y5	Yeast
						P39548	Yeast
						P25579	Yeast
						Q08226	Yeast
						P38590	Yeast
						P53150	Yeast
						P50111	Yeast
						P40537	Yeast
						Q12092	Yeast
						Q12366	Yeast
						P53896	Yeast
						Q04949	Yeast
						Q02803	Yeast
						P38899	Yeast
						P46998	Yeast
						Q12391	Yeast
						P38835	Yeast
						Q03824	Yeast
						Q12191	Yeast
						P34217	Yeast
						Q12036	Yeast
						Q06681	Yeast
						P53935	Yeast
						P32336	Yeast
						P53251	Yeast
						Q07821	Yeast
						P47110	Yeast
						P40434	Yeast
						P38728	Yeast
						P32389	Yeast
						P25296	Yeast
						O13329	Yeast
						P39996	Yeast
						P38290	Yeast
						O43137	Yeast
						Q05919	Yeast
						Q92325	Yeast
						P36224	Yeast
						Q12345	Yeast
						Q12340	Yeast
						P53060	Yeast
						Q06616	Yeast
						P53947	Yeast
						Q02606	Yeast
						P43614	Yeast
						P47097	Yeast
						Q02721	Yeast
						Q05021	Yeast
						P38231	Yeast
						P39728	Yeast
						P53309	Yeast
						P32908	Yeast
						P33301	Yeast
						P38854	Yeast
						Q04814	Yeast
						P40458	Yeast
						Q99373	Yeast
						P40535	Yeast
						P38363	Yeast
						Q04749	Yeast
						P21651	Yeast
						P50273	Yeast
						Q3E7X8	Yeast
						P38080	Yeast
						P53171	Yeast
						Q99299	Yeast
						P40208	Yeast
						P53218	Yeast
						Q06349	Yeast
						P39079	Yeast
						P53891	Yeast
						P39523	Yeast
						P40020	Yeast
						P53892	Yeast
						P50945	Yeast
						P32781	Yeast
						P32493	Yeast
						P40090	Yeast
						Q08273	Yeast
						Q92316	Yeast
						P38247	Yeast
						Q99383	Yeast
						Q08926	Yeast
						P34244	Yeast
						P40465	Yeast
						P0CE86	Yeast
						P33749	Yeast
						P35725	Yeast
						Q03787	Yeast
						P40568	Yeast
						O14468	Yeast
						P53939	Yeast
						Q06211	Yeast
						Q12321	Yeast
						P43638	Yeast
						Q01722	Yeast
						P40155	Yeast
						P07266	Yeast
						Q08692	Yeast
						P50084	Yeast
						P39734	Yeast
						P38781	Yeast
						Q06150	Yeast
						P03874	Yeast
						P53718	Yeast
